# Supplementary material for: 4-(2-Nitro­benz­yl)-3-phenyl-3,4-di­hydro-2H-1,4-benzoxazin-2-ol
Source: Acta Crystallogr Sect E Struct Rep Online. 2014 Jul 11;70(Pt 8):o863–4. doi: 10.1107/S1600536814015645 (PMC4158540; doi:10.1107/S1600536814015645)
Supplement: Supplementary file 1 [file e-70-0o863-sup1.cif]

##############################################################################
#                                                                            #
# This CIF contains the data in a paper accepted for publication in          #
# Acta Crystallographica Section E. It conforms to the requirements of       #
# Notes for Authors for Acta Crystallographica Section E, and has been       #
# peer reviewed under the auspices of the IUCr Commission on Journals.       #
#                                                                            #
# Full details of the Crystallographic Information File format               #
# are given in the paper "The Crystallographic Information File (CIF):       #
# a New Standard Archive File for Crystallography" by S. R. Hall, F. H.      #
# Allen and I. D. Brown [Acta Cryst. (1991), A47, 655-685].                  #
#                                                                            #
# The current version of the core CIF dictionary is obtainable from          #
# ftp://ftp.iucr.org/pub/cif_core.dic.                                       #
#                                                                            #
# Software is freely available for graphical display of the structure(s)     #
# in this CIF. For information consult the CIF software page                 #
# http://www.iucr.org/resources/cif/software.                                #
#                                                                            #
# This file may be used for bona fide research purposes within the           #
# scientific community so long as proper attribution is given to the journal # 
# article from which it was obtained.                                        #
#                                                                            #
##############################################################################
data_I
_audit_creation_method     'WinGX routine CIF_UPDATE'
_audit_conform_dict_name     cif_core.dic
_audit_conform_dict_version     2.3
_journal_date_recd_electronic     2014-06-01
_journal_date_accepted     2014-07-04
_journal_name_full     'Acta Crystallographica, Section E'
_journal_year     2014
_journal_volume     70
_journal_issue      8
_journal_page_first     o863
_journal_page_last     o864
_journal_paper_category     QO
_journal_paper_doi     10.1107/S1600536814015645
_journal_coeditor_code     BQ2396
_publ_contact_author_name     'Sofiane, Bouacida '
_publ_contact_author_address
;
Unit\'e de recherche de chimie de l'environnement
et mol\'eculaire structurale,
CHEMS, Universit\'e Constantine1
25000 Alg\'eria.
;
_publ_contact_author_email     bouacida_sofiane@yahoo.fr
_publ_contact_author_fax     '00 (213) 31 81 88 16'
_publ_contact_author_phone     '00 (213) 74 45 27 14'
_publ_section_title
;
4-(2-Nitrobenzyl)-3-phenyl-3,4-dihydro-2<i>H</i>-1,4-benzoxazin-2-ol
;
loop_
    _publ_author_name
    _publ_author_footnote
    _publ_author_address
    'Chouguiat, Louisa' .
;\
Laboratoire de Synth\`ese des Mol\'ecules \
d'int\'er\^ets Biologiques, D\'epartement de Chimie,
Facult\'e des Sciences Exactes,
Universit\'e de Constantine 1, 25000 Constantine,
Algeria
;
    'Boulcina, Raouf' .
;\
Laboratoire de Synth\`ese des Mol\'ecules \
d'int\'er\^ets Biologiques, D\'epartement de Chimie,
Facult\'e des Sciences Exactes,
Universit\'e de Constantine 1, 25000 Constantine,
Algeria
;
    'Bouacida, Sofiane' .
;
Unit\'e de Recherche de Chimie de l'Environnement et Mol\'eculaire Structurale,
CHEMS, Universit\'e Constantine 1
25000 Algeria
D\'epartement Sciences de la Mati\`ere,
Facult\'e des Sciences Exactes et Sciences de la Nature et de la Vie,
Universit\'e Oum El Bouaghi 04000,
Algeria
;
    'Merazig, Hocine'
;
;
;
Unit\'e de Recherche de Chimie de l'Environnement et Mol\'eculaire Structurale,
CHEMS, Universit\'e Constantine 1
25000 Algeria
;
    'Debache, Abdelmadjid'
;
;
;\
Laboratoire de Synth\`ese des Mol\'ecules \
d'int\'er\^ets Biologiques, D\'epartement de Chimie,
Facult\'e des Sciences Exactes,
Universit\'e de Constantine 1, 25000 Constantine,
Algeria
;
_database_code_depnum_ccdc_archive     'CCDC 1012140'
_chemical_name_systematic
;
4-(2-Nitrobenzyl)-3-phenyl-3,4-dihydro-2<i>H</i>-1,4-benzoxazin-2-ol
;
_chemical_formula_moiety     'C21 H18 N2 O4'
_chemical_formula_sum     'C21 H18 N2 O4'
_chemical_formula_iupac     'C21 H18 N2 O4'
_chemical_formula_weight     362.37
_symmetry_cell_setting     orthorhombic
_symmetry_space_group_name_H-M     'P n a 21'
_symmetry_space_group_name_Hall     'P 2c -2n'
loop_
    _space_group_symop_operation_xyz
    'x, y, z'
    '-x, -y, z+1/2'
    '-x+1/2, y+1/2, z+1/2'
    'x+1/2, -y+1/2, z'
_cell_length_a     12.7332(14)
_cell_length_b     14.2777(14)
_cell_length_c     19.003(2)
_cell_angle_alpha     90
_cell_angle_beta     90
_cell_angle_gamma     90
_cell_volume     3454.8(6)
_cell_formula_units_Z     8
_cell_measurement_reflns_used     4509
_cell_measurement_theta_min     2.4
_cell_measurement_theta_max     24.44
_cell_measurement_temperature     150(2)
_exptl_crystal_description     Stick
_exptl_crystal_colour     colourless
_exptl_crystal_size_max     0.13
_exptl_crystal_size_mid     0.05
_exptl_crystal_size_min     0.03
_exptl_crystal_density_diffrn     1.393
_exptl_crystal_density_method     'not measured'
_exptl_crystal_F_000     1520
_exptl_absorpt_coefficient_mu     0.098
_exptl_absorpt_correction_type     multi-scan
_exptl_absorpt_process_details     '(SADABS; Sheldrick, 2002)'
_exptl_absorpt_correction_T_min     0.8595
_exptl_absorpt_correction_T_max     1.0000
_exptl_special_details     ?
_diffrn_ambient_temperature     150(2)
_diffrn_radiation_type     MoK\a
_diffrn_radiation_wavelength     0.71073
_diffrn_radiation_monochromator     graphite
_diffrn_measurement_device_type     'Bruker APEXII CCD area-detector'
_diffrn_measurement_method     '\f and \w scans'
_diffrn_reflns_number     19156
_diffrn_reflns_av_R_equivalents     0.0524
_diffrn_reflns_theta_min     2.85
_diffrn_reflns_theta_max     25.08
_diffrn_reflns_theta_full     25.08
_diffrn_measured_fraction_theta_max     0.997
_diffrn_measured_fraction_theta_full     0.997
_diffrn_reflns_limit_h_min     -15
_diffrn_reflns_limit_h_max     14
_diffrn_reflns_limit_k_min     -17
_diffrn_reflns_limit_k_max     16
_diffrn_reflns_limit_l_min     -20
_diffrn_reflns_limit_l_max     22
_refine_special_details
;
Refinement of <i>F</i>^2^ against ALL reflections. The weighted <i>R</i>-factor
<i>wR</i> and goodness of fit <i>S</i> are based on <i>F</i>^2^, conventional
<i>R</i>-factors <i>R</i> are based on <i>F</i>, with <i>F</i> set to zero for
negative <i>F</i>^2^. The threshold expression of <i>F</i>^2^ >
\s(<i>F</i>^2^) is used only for calculating <i>R</i>-factors(gt) <i>etc</i>.
and is not relevant to the choice of reflections for refinement.
<i>R</i>-factors based on <i>F</i>^2^ are statistically about twice as large
as those based on <i>F</i>, and <i>R</i>- factors based on ALL data will be
even larger.
;
_reflns_number_total     3161
_reflns_number_gt     4907
_reflns_threshold_expression     >2sigma(I)
_refine_ls_structure_factor_coef     Fsqd
_refine_ls_matrix_type     full
_refine_ls_R_factor_all     0.0512
_refine_ls_R_factor_gt     0.0425
_refine_ls_wR_factor_gt     0.1083
_refine_ls_wR_factor_ref     0.1139
_refine_ls_goodness_of_fit_ref     1.042
_refine_ls_restrained_S_all     1.042
_refine_ls_number_reflns     3161
_refine_ls_number_parameters     489
_refine_ls_number_restraints     1
_refine_ls_hydrogen_treatment     constr
_refine_ls_weighting_scheme     calc
_refine_ls_weighting_details
         'calc w=1/[\s^2^(Fo^2^)+(0.0733P)^2^+1.1329P] where P=(Fo^2^+2Fc^2^)/3'
_atom_sites_solution_hydrogens     geom
_atom_sites_solution_primary     direct
_atom_sites_solution_secondary     difmap
_refine_ls_shift/su_max     0
_refine_ls_shift/su_mean     0
_refine_diff_density_max     0.71
_refine_diff_density_min     -0.26
_refine_ls_extinction_method     none
_refine_ls_abs_structure_details     ?
_refine_ls_abs_structure_Flack     ?
loop_
    _atom_type_symbol
    _atom_type_description
    _atom_type_scat_dispersion_real
    _atom_type_scat_dispersion_imag
    _atom_type_scat_source
    C C 0.0033 0.0016 'International Tables Vol C Tables 4.2.6.8 and 6.1.1.4'
    H H 0 0 'International Tables Vol C Tables 4.2.6.8 and 6.1.1.4'
    N N 0.0061 0.0033 'International Tables Vol C Tables 4.2.6.8 and 6.1.1.4'
    O O 0.0106 0.006 'International Tables Vol C Tables 4.2.6.8 and 6.1.1.4'
_computing_data_collection     '<i>APEX2</i> (Bruker, 2011)'
_computing_cell_refinement     '<i>SAINT</i> (Bruker, 2011)'
_computing_data_reduction     '<i>SAINT</i> (Bruker, 2011)'
_computing_structure_solution     '<i>SIR2002</i> (Burla <i>et al.</i>, 2003)'
_computing_structure_refinement     '<i>SHELXL97</i> (Sheldrick, 2008)'
_computing_molecular_graphics
;
<i>Ortep-3 for Windows</i> (Farrugia, 2012)
and <i>DIAMOND</i> (Brandenburg & Berndt, 2001)
;
_computing_publication_material
                            '<i>WinGX</i> publication routines (Farrugia, 2012)'
loop_
    _atom_site_type_symbol
    _atom_site_label
    _atom_site_fract_x
    _atom_site_fract_y
    _atom_site_fract_z
    _atom_site_U_iso_or_equiv
    _atom_site_adp_type
    _atom_site_calc_flag
    _atom_site_refinement_flags
    _atom_site_occupancy
    _atom_site_symmetry_multiplicity
    _atom_site_disorder_assembly
    _atom_site_disorder_group
    O O1A 0.35335(19) 0.31206(17) 0.27744(14) 0.0169(6) Uani d . 1 1 . .
    O O1B 0.08759(19) 0.32183(18) 0.40303(14) 0.0188(6) Uani d . 1 1 . .
    O O2B -0.0900(2) 0.35721(17) 0.41491(15) 0.0223(6) Uani d . 1 1 . .
    H H2B -0.0909 0.3919 0.3805 0.034 Uiso calc R 1 1 . .
    O O2A 0.1747(2) 0.3367(2) 0.26572(16) 0.0290(7) Uani d . 1 1 . .
    H H2A 0.1429 0.3446 0.3028 0.043 Uiso calc R 1 1 . .
    O O22B -0.0711(3) 0.2367(2) 0.80910(16) 0.0368(8) Uani d . 1 1 . .
    O O21B -0.0793(3) 0.13604(19) 0.72486(16) 0.0353(8) Uani d . 1 1 . .
    O O22A 0.1994(3) 0.1316(2) -0.04698(17) 0.0341(7) Uani d . 1 1 . .
    C C20A 0.4687(3) 0.4126(2) 0.2155(2) 0.0157(8) Uani d . 1 1 . .
    H H20A 0.4941 0.4337 0.2585 0.019 Uiso calc R 1 1 . .
    N N1A 0.2735(2) 0.2432(2) 0.15006(17) 0.0156(7) Uani d . 1 1 . .
    N N1B -0.0003(2) 0.2559(2) 0.52882(17) 0.0157(6) Uani d . 1 1 . .
    N N2B -0.0921(3) 0.2144(2) 0.74825(18) 0.0230(8) Uani d . 1 1 . .
    C C16A 0.3515(3) 0.3115(2) 0.1502(2) 0.0142(7) Uani d . 1 1 . .
    C C8A 0.2519(3) 0.2689(3) 0.2753(2) 0.0168(8) Uani d . 1 1 . .
    H H8A 0.2393 0.2368 0.3201 0.02 Uiso calc R 1 1 . .
    C C10A 0.3123(3) 0.1121(2) 0.23395(18) 0.0151(8) Uani d . 1 1 . .
    C C4A 0.0388(3) 0.4109(3) 0.0605(2) 0.0281(10) Uani d . 1 1 . .
    H H4A 0.0101 0.4577 0.0886 0.034 Uiso calc R 1 1 . .
    C C5B -0.2489(3) 0.4199(3) 0.6959(2) 0.0275(9) Uani d . 1 1 . .
    H H5B -0.294 0.4629 0.7168 0.033 Uiso calc R 1 1 . .
    N N2A 0.1720(3) 0.2069(2) -0.06923(18) 0.0265(8) Uani d . 1 1 . .
    C C13A 0.4302(3) -0.0451(3) 0.2722(2) 0.0223(9) Uani d . 1 1 . .
    H H13A 0.4693 -0.0974 0.2849 0.027 Uiso calc R 1 1 . .
    C C14A 0.4782(3) 0.0306(3) 0.2398(2) 0.0222(9) Uani d . 1 1 . .
    H H14A 0.55 0.0292 0.2309 0.027 Uiso calc R 1 1 . .
    C C18A 0.4715(3) 0.4166(2) 0.0898(2) 0.0173(8) Uani d . 1 1 . .
    H H18A 0.4984 0.4405 0.048 0.021 Uiso calc R 1 1 . .
    C C19B 0.2465(3) 0.4503(3) 0.5305(2) 0.0242(9) Uani d . 1 1 . .
    H H19B 0.302 0.4927 0.5306 0.029 Uiso calc R 1 1 . .
    C C6A 0.0553(3) 0.3375(3) -0.0502(2) 0.0279(10) Uani d . 1 1 . .
    H H6A 0.0382 0.3337 -0.0977 0.033 Uiso calc R 1 1 . .
    C C1A 0.2318(3) 0.2083(2) 0.0850(2) 0.0159(8) Uani d . 1 1 . .
    H H1A1 0.1954 0.1499 0.0939 0.019 Uiso calc R 1 1 . .
    H H1A2 0.2894 0.1953 0.0531 0.019 Uiso calc R 1 1 . .
    C C13B 0.1290(3) -0.0456(3) 0.4143(2) 0.0211(9) Uani d . 1 1 . .
    H H13B 0.1623 -0.1022 0.4048 0.025 Uiso calc R 1 1 . .
    C C10B 0.0285(3) 0.1225(2) 0.44585(19) 0.0143(7) Uani d . 1 1 . .
    C C18B 0.2053(3) 0.4181(3) 0.5926(2) 0.0231(9) Uani d . 1 1 . .
    H H18B 0.2331 0.4392 0.6349 0.028 Uiso calc R 1 1 . .
    C C9A 0.2468(3) 0.1974(2) 0.21582(19) 0.0148(8) Uani d . 1 1 . .
    H H9A 0.1736 0.1766 0.2121 0.018 Uiso calc R 1 1 . .
    C C8B -0.0167(3) 0.2854(2) 0.4040(2) 0.0184(8) Uani d . 1 1 . .
    H H8B -0.0311 0.2556 0.3585 0.022 Uiso calc R 1 1 . .
    C C20B 0.2038(3) 0.4185(2) 0.4669(2) 0.0190(8) Uani d . 1 1 . .
    H H20B 0.2302 0.4405 0.4244 0.023 Uiso calc R 1 1 . .
    C C21A 0.3903(3) 0.3462(2) 0.21365(19) 0.0138(8) Uani d . 1 1 . .
    C C15A 0.4194(3) 0.1085(3) 0.2206(2) 0.0197(8) Uani d . 1 1 . .
    H H15A 0.4522 0.1588 0.1986 0.024 Uiso calc R 1 1 . .
    O O21A 0.1778(3) 0.2291(3) -0.13132(18) 0.0549(11) Uani d . 1 1 . .
    C C12A 0.3238(3) -0.0421(3) 0.2855(2) 0.0253(9) Uani d . 1 1 . .
    H H12A 0.2911 -0.0926 0.3073 0.03 Uiso calc R 1 1 . .
    C C12B 0.0268(3) -0.0320(3) 0.39325(19) 0.0186(8) Uani d . 1 1 . .
    H H12B -0.0085 -0.0787 0.3686 0.022 Uiso calc R 1 1 . .
    C C17A 0.3930(3) 0.3493(2) 0.0882(2) 0.0161(8) Uani d . 1 1 . .
    H H17A 0.3675 0.3288 0.045 0.019 Uiso calc R 1 1 . .
    C C16B 0.0804(3) 0.3195(2) 0.5305(2) 0.0150(8) Uani d . 1 1 . .
    C C6B -0.2018(3) 0.3512(3) 0.7354(2) 0.0246(9) Uani d . 1 1 . .
    H H6B -0.213 0.3481 0.7837 0.03 Uiso calc R 1 1 . .
    C C7B -0.1375(3) 0.2867(3) 0.7026(2) 0.0180(8) Uani d . 1 1 . .
    C C3A 0.1106(3) 0.3480(3) 0.0891(2) 0.0203(8) Uani d . 1 1 . .
    H H3A 0.1288 0.3538 0.1363 0.024 Uiso calc R 1 1 . .
    C C1B -0.0440(3) 0.2183(2) 0.5937(2) 0.0184(8) Uani d . 1 1 . .
    H H1B1 0.013 0.2008 0.6249 0.022 Uiso calc R 1 1 . .
    H H1B2 -0.0838 0.1621 0.583 0.022 Uiso calc R 1 1 . .
    C C17B 0.1231(3) 0.3546(3) 0.5934(2) 0.0190(8) Uani d . 1 1 . .
    H H17B 0.0956 0.3349 0.6363 0.023 Uiso calc R 1 1 . .
    C C19A 0.5096(3) 0.4480(2) 0.1537(2) 0.0196(8) Uani d . 1 1 . .
    H H19A 0.5626 0.4928 0.1551 0.023 Uiso calc R 1 1 . .
    C C2B -0.1151(3) 0.2880(2) 0.6311(2) 0.0149(8) Uani d . 1 1 . .
    C C7A 0.1272(3) 0.2745(3) -0.0214(2) 0.0193(8) Uani d . 1 1 . .
    C C5A 0.0100(3) 0.4046(3) -0.0091(2) 0.0309(10) Uani d . 1 1 . .
    H H5A -0.0396 0.4454 -0.0279 0.037 Uiso calc R 1 1 . .
    C C4B -0.2285(3) 0.4243(3) 0.6249(2) 0.0237(9) Uani d . 1 1 . .
    H H4B -0.2596 0.4709 0.5978 0.028 Uiso calc R 1 1 . .
    C C2A 0.1559(3) 0.2770(2) 0.0497(2) 0.0157(8) Uani d . 1 1 . .
    C C15B 0.1323(3) 0.1074(3) 0.4654(2) 0.0201(8) Uani d . 1 1 . .
    H H15B 0.1686 0.1539 0.4896 0.024 Uiso calc R 1 1 . .
    C C21B 0.1224(3) 0.3544(3) 0.4673(2) 0.0166(8) Uani d . 1 1 . .
    C C11A 0.2657(3) 0.0354(3) 0.2666(2) 0.0199(8) Uani d . 1 1 . .
    H H11A 0.194 0.0365 0.2759 0.024 Uiso calc R 1 1 . .
    C C3B -0.1625(3) 0.3602(3) 0.5934(2) 0.0199(8) Uani d . 1 1 . .
    H H3B -0.1491 0.3654 0.5454 0.024 Uiso calc R 1 1 . .
    C C14B 0.1824(3) 0.0243(3) 0.4494(2) 0.0228(9) Uani d . 1 1 . .
    H H14B 0.2521 0.0154 0.4624 0.027 Uiso calc R 1 1 . .
    C C9B -0.0301(3) 0.2126(3) 0.46218(19) 0.0163(8) Uani d . 1 1 . .
    H H9B -0.1051 0.1973 0.465 0.02 Uiso calc R 1 1 . .
    C C11B -0.0240(3) 0.0526(2) 0.40908(19) 0.0177(8) Uani d . 1 1 . .
    H H11B -0.0931 0.0619 0.3949 0.021 Uiso calc R 1 1 . .
loop_
    _atom_site_aniso_label
    _atom_site_aniso_U_11
    _atom_site_aniso_U_22
    _atom_site_aniso_U_33
    _atom_site_aniso_U_12
    _atom_site_aniso_U_13
    _atom_site_aniso_U_23
    O1A 0.0165(14) 0.0217(13) 0.0126(13) -0.0024(10) -0.0029(11) -0.0010(11)
    O1B 0.0179(14) 0.0223(13) 0.0162(14) -0.0010(11) -0.0002(11) -0.0038(10)
    O2B 0.0200(15) 0.0231(14) 0.0240(15) 0.0070(11) -0.0034(12) 0.0018(11)
    O2A 0.0266(16) 0.0328(15) 0.0277(17) 0.0095(13) 0.0048(13) 0.0000(13)
    O22B 0.065(2) 0.0267(16) 0.0185(18) 0.0054(15) -0.0077(15) -0.0012(13)
    O21B 0.063(2) 0.0168(15) 0.0258(17) 0.0039(13) 0.0028(16) -0.0007(12)
    O22A 0.049(2) 0.0251(16) 0.0287(17) 0.0089(14) -0.0047(15) -0.0047(13)
    C20A 0.0142(18) 0.0158(17) 0.0170(19) 0.0008(15) -0.0041(15) -0.0056(15)
    N1A 0.0174(16) 0.0162(15) 0.0132(16) -0.0016(13) -0.0005(13) 0.0023(12)
    N1B 0.0185(16) 0.0180(15) 0.0107(16) -0.0047(13) -0.0003(13) -0.0038(13)
    N2B 0.029(2) 0.0204(18) 0.0195(19) -0.0011(14) 0.0045(15) 0.0010(14)
    C16A 0.0096(18) 0.0136(17) 0.020(2) 0.0007(14) -0.0004(15) -0.0009(14)
    C8A 0.0119(17) 0.0217(18) 0.017(2) 0.0025(14) 0.0003(15) 0.0050(15)
    C10A 0.0170(19) 0.0183(18) 0.0100(18) 0.0005(15) 0.0015(15) -0.0036(14)
    C4A 0.024(2) 0.028(2) 0.032(2) 0.0089(19) 0.0022(18) -0.0013(18)
    C5B 0.021(2) 0.029(2) 0.033(2) 0.0070(18) 0.0082(18) -0.0042(18)
    N2A 0.036(2) 0.0277(19) 0.016(2) 0.0025(16) -0.0012(16) 0.0003(14)
    C13A 0.030(2) 0.0200(19) 0.017(2) 0.0072(16) 0.0006(17) -0.0013(15)
    C14A 0.0176(19) 0.0186(19) 0.030(2) 0.0043(15) 0.0035(17) -0.0020(16)
    C18A 0.0161(19) 0.0146(18) 0.021(2) 0.0003(16) 0.0007(16) 0.0043(15)
    C19B 0.0126(19) 0.0184(19) 0.042(3) -0.0017(15) -0.0027(18) -0.0051(18)
    C6A 0.031(2) 0.035(2) 0.017(2) -0.0023(19) -0.0083(19) 0.0076(17)
    C1A 0.0109(18) 0.0176(19) 0.019(2) -0.0025(14) -0.0031(16) -0.0023(15)
    C13B 0.033(2) 0.0149(18) 0.0155(19) 0.0057(16) 0.0098(18) -0.0005(14)
    C10B 0.0158(18) 0.0165(17) 0.0107(18) -0.0038(14) 0.0017(15) 0.0011(14)
    C18B 0.018(2) 0.021(2) 0.031(2) 0.0032(17) -0.0048(18) -0.0104(17)
    C9A 0.0119(18) 0.0184(18) 0.0140(19) -0.0021(14) 0.0011(15) 0.0037(14)
    C8B 0.0165(19) 0.0211(19) 0.018(2) 0.0013(15) -0.0035(16) -0.0037(15)
    C20B 0.0143(19) 0.0160(19) 0.027(2) 0.0021(15) 0.0031(16) 0.0010(16)
    C21A 0.0116(17) 0.0175(19) 0.0122(19) 0.0048(14) -0.0011(15) 0.0021(14)
    C15A 0.019(2) 0.0181(19) 0.022(2) 0.0004(15) 0.0054(17) 0.0004(16)
    O21A 0.085(3) 0.058(2) 0.022(2) 0.031(2) 0.0133(19) 0.0036(16)
    C12A 0.030(2) 0.0213(19) 0.024(2) -0.0002(17) 0.0033(19) 0.0067(17)
    C12B 0.025(2) 0.0182(18) 0.0129(19) -0.0037(15) 0.0028(16) -0.0066(14)
    C17A 0.0142(19) 0.0178(19) 0.0162(19) 0.0020(15) -0.0026(16) 0.0007(15)
    C16B 0.0121(18) 0.0182(18) 0.0148(19) 0.0053(15) -0.0020(15) -0.0042(14)
    C6B 0.026(2) 0.031(2) 0.017(2) -0.0018(18) 0.0058(17) 0.0006(16)
    C7B 0.0161(19) 0.017(2) 0.021(2) -0.0041(15) 0.0012(16) 0.0028(15)
    C3A 0.019(2) 0.023(2) 0.020(2) 0.0020(16) -0.0004(17) -0.0026(16)
    C1B 0.021(2) 0.0147(18) 0.020(2) -0.0007(16) -0.0014(17) -0.0009(15)
    C17B 0.018(2) 0.021(2) 0.018(2) 0.0023(16) -0.0016(16) -0.0041(15)
    C19A 0.0130(18) 0.0157(18) 0.030(2) -0.0009(15) -0.0030(17) 0.0003(16)
    C2B 0.0112(18) 0.0133(17) 0.020(2) -0.0040(14) 0.0000(15) -0.0005(14)
    C7A 0.022(2) 0.020(2) 0.015(2) -0.0036(15) -0.0007(16) 0.0013(15)
    C5A 0.024(2) 0.035(2) 0.034(3) 0.013(2) -0.0023(19) 0.0071(19)
    C4B 0.017(2) 0.024(2) 0.030(2) 0.0067(17) -0.0015(17) 0.0034(17)
    C2A 0.0142(18) 0.0144(18) 0.019(2) -0.0053(15) -0.0010(15) 0.0039(14)
    C15B 0.018(2) 0.020(2) 0.022(2) 0.0006(16) -0.0007(16) -0.0030(16)
    C21B 0.015(2) 0.0167(19) 0.018(2) 0.0022(15) 0.0002(16) -0.0049(15)
    C11A 0.015(2) 0.027(2) 0.017(2) -0.0021(16) 0.0008(15) 0.0062(15)
    C3B 0.018(2) 0.023(2) 0.018(2) 0.0012(16) -0.0009(16) 0.0009(16)
    C14B 0.018(2) 0.027(2) 0.022(2) 0.0055(16) -0.0006(17) 0.0008(17)
    C9B 0.0094(18) 0.025(2) 0.014(2) -0.0016(15) -0.0006(15) -0.0039(15)
    C11B 0.0180(19) 0.0220(19) 0.0130(19) -0.0021(15) 0.0006(16) -0.0012(15)
_geom_special_details
;
All e.s.d.'s (except the e.s.d. in the dihedral angle between two l.s. planes)
are estimated using the full covariance matrix. The cell e.s.d.'s are taken
into account individually in the estimation of e.s.d.'s in distances, angles
and torsion angles; correlations between e.s.d.'s in cell parameters are only
used when they are defined by crystal symmetry. An approximate (isotropic)
treatment of cell e.s.d.'s is used for estimating e.s.d.'s involving l.s.
planes.
;
loop_
    _geom_bond_atom_site_label_1
    _geom_bond_atom_site_label_2
    _geom_bond_site_symmetry_2
    _geom_bond_distance
    _geom_bond_publ_flag
    O1A C21A . 1.389(4) ?
    O1A C8A . 1.432(4) ?
    O1B C21B . 1.379(5) ?
    O1B C8B . 1.426(4) ?
    O2B C8B . 1.402(4) ?
    O2B H2B . 0.82 ?
    O2A C8A . 1.391(4) ?
    O2A H2A . 0.82 ?
    O22B N2B . 1.229(5) ?
    O21B N2B . 1.215(4) ?
    O22A N2A . 1.207(4) ?
    C20A C21A . 1.376(5) ?
    C20A C19A . 1.380(6) ?
    C20A H20A . 0.93 ?
    N1A C16A . 1.393(4) ?
    N1A C1A . 1.434(5) ?
    N1A C9A . 1.451(5) ?
    N1B C16B . 1.372(5) ?
    N1B C1B . 1.455(5) ?
    N1B C9B . 1.459(5) ?
    N2B C7B . 1.467(5) ?
    C16A C21A . 1.393(5) ?
    C16A C17A . 1.401(5) ?
    C8A C9A . 1.524(5) ?
    C8A H8A . 0.98 ?
    C10A C15A . 1.389(5) ?
    C10A C11A . 1.392(5) ?
    C10A C9A . 1.516(5) ?
    C4A C5A . 1.375(6) ?
    C4A C3A . 1.393(6) ?
    C4A H4A . 0.93 ?
    C5B C6B . 1.375(6) ?
    C5B C4B . 1.376(6) ?
    C5B H5B . 0.93 ?
    N2A O21A . 1.224(5) ?
    N2A C7A . 1.443(5) ?
    C13A C12A . 1.378(6) ?
    C13A C14A . 1.386(5) ?
    C13A H13A . 0.93 ?
    C14A C15A . 1.390(5) ?
    C14A H14A . 0.93 ?
    C18A C19A . 1.384(6) ?
    C18A C17A . 1.386(5) ?
    C18A H18A . 0.93 ?
    C19B C18B . 1.370(6) ?
    C19B C20B . 1.401(6) ?
    C19B H19B . 0.93 ?
    C6A C5A . 1.363(6) ?
    C6A C7A . 1.395(6) ?
    C6A H6A . 0.93 ?
    C1A C2A . 1.532(5) ?
    C1A H1A1 . 0.97 ?
    C1A H1A2 . 0.97 ?
    C13B C12B . 1.375(6) ?
    C13B C14B . 1.380(6) ?
    C13B H13B . 0.93 ?
    C10B C11B . 1.390(5) ?
    C10B C15B . 1.390(5) ?
    C10B C9B . 1.519(5) ?
    C18B C17B . 1.385(6) ?
    C18B H18B . 0.93 ?
    C9A H9A . 0.98 ?
    C8B C9B . 1.527(5) ?
    C8B H8B . 0.98 ?
    C20B C21B . 1.382(5) ?
    C20B H20B . 0.93 ?
    C15A H15A . 0.93 ?
    C12A C11A . 1.379(5) ?
    C12A H12A . 0.93 ?
    C12B C11B . 1.403(5) ?
    C12B H12B . 0.93 ?
    C17A H17A . 0.93 ?
    C16B C17B . 1.406(5) ?
    C16B C21B . 1.407(5) ?
    C6B C7B . 1.381(6) ?
    C6B H6B . 0.93 ?
    C7B C2B . 1.389(6) ?
    C3A C2A . 1.386(5) ?
    C3A H3A . 0.93 ?
    C1B C2B . 1.522(5) ?
    C1B H1B1 . 0.97 ?
    C1B H1B2 . 0.97 ?
    C17B H17B . 0.93 ?
    C19A H19A . 0.93 ?
    C2B C3B . 1.393(5) ?
    C7A C2A . 1.401(6) ?
    C5A H5A . 0.93 ?
    C4B C3B . 1.378(6) ?
    C4B H4B . 0.93 ?
    C15B C14B . 1.381(5) ?
    C15B H15B . 0.93 ?
    C11A H11A . 0.93 ?
    C3B H3B . 0.93 ?
    C14B H14B . 0.93 ?
    C9B H9B . 0.98 ?
    C11B H11B . 0.93 ?
loop_
    _geom_angle_atom_site_label_1
    _geom_angle_atom_site_label_2
    _geom_angle_atom_site_label_3
    _geom_angle_site_symmetry_1
    _geom_angle_site_symmetry_3
    _geom_angle
    _geom_angle_publ_flag
    C21A O1A C8A . . 115.6(3) ?
    C21B O1B C8B . . 114.3(3) ?
    C8B O2B H2B . . 109.5 ?
    C8A O2A H2A . . 109.5 ?
    C21A C20A C19A . . 120.3(3) ?
    C21A C20A H20A . . 119.8 ?
    C19A C20A H20A . . 119.8 ?
    C16A N1A C1A . . 120.6(3) ?
    C16A N1A C9A . . 118.7(3) ?
    C1A N1A C9A . . 119.9(3) ?
    C16B N1B C1B . . 120.7(3) ?
    C16B N1B C9B . . 119.7(3) ?
    C1B N1B C9B . . 118.6(3) ?
    O21B N2B O22B . . 123.6(4) ?
    O21B N2B C7B . . 119.0(3) ?
    O22B N2B C7B . . 117.4(3) ?
    N1A C16A C21A . . 120.3(3) ?
    N1A C16A C17A . . 122.5(3) ?
    C21A C16A C17A . . 117.2(3) ?
    O2A C8A O1A . . 110.0(3) ?
    O2A C8A C9A . . 109.8(3) ?
    O1A C8A C9A . . 110.4(3) ?
    O2A C8A H8A . . 108.9 ?
    O1A C8A H8A . . 108.9 ?
    C9A C8A H8A . . 108.9 ?
    C15A C10A C11A . . 118.1(3) ?
    C15A C10A C9A . . 122.0(3) ?
    C11A C10A C9A . . 119.9(3) ?
    C5A C4A C3A . . 120.6(4) ?
    C5A C4A H4A . . 119.7 ?
    C3A C4A H4A . . 119.7 ?
    C6B C5B C4B . . 119.1(4) ?
    C6B C5B H5B . . 120.5 ?
    C4B C5B H5B . . 120.5 ?
    O22A N2A O21A . . 123.4(4) ?
    O22A N2A C7A . . 119.3(3) ?
    O21A N2A C7A . . 117.2(3) ?
    C12A C13A C14A . . 119.4(4) ?
    C12A C13A H13A . . 120.3 ?
    C14A C13A H13A . . 120.3 ?
    C13A C14A C15A . . 120.2(4) ?
    C13A C14A H14A . . 119.9 ?
    C15A C14A H14A . . 119.9 ?
    C19A C18A C17A . . 119.8(4) ?
    C19A C18A H18A . . 120.1 ?
    C17A C18A H18A . . 120.1 ?
    C18B C19B C20B . . 119.0(4) ?
    C18B C19B H19B . . 120.5 ?
    C20B C19B H19B . . 120.5 ?
    C5A C6A C7A . . 120.5(4) ?
    C5A C6A H6A . . 119.8 ?
    C7A C6A H6A . . 119.8 ?
    N1A C1A C2A . . 112.9(3) ?
    N1A C1A H1A1 . . 109 ?
    C2A C1A H1A1 . . 109 ?
    N1A C1A H1A2 . . 109 ?
    C2A C1A H1A2 . . 109 ?
    H1A1 C1A H1A2 . . 107.8 ?
    C12B C13B C14B . . 120.3(3) ?
    C12B C13B H13B . . 119.8 ?
    C14B C13B H13B . . 119.8 ?
    C11B C10B C15B . . 118.7(3) ?
    C11B C10B C9B . . 118.3(3) ?
    C15B C10B C9B . . 123.0(3) ?
    C19B C18B C17B . . 121.3(4) ?
    C19B C18B H18B . . 119.4 ?
    C17B C18B H18B . . 119.4 ?
    N1A C9A C10A . . 115.4(3) ?
    N1A C9A C8A . . 109.0(3) ?
    C10A C9A C8A . . 110.3(3) ?
    N1A C9A H9A . . 107.3 ?
    C10A C9A H9A . . 107.3 ?
    C8A C9A H9A . . 107.3 ?
    O2B C8B O1B . . 110.8(3) ?
    O2B C8B C9B . . 108.4(3) ?
    O1B C8B C9B . . 111.2(3) ?
    O2B C8B H8B . . 108.8 ?
    O1B C8B H8B . . 108.8 ?
    C9B C8B H8B . . 108.8 ?
    C21B C20B C19B . . 120.1(4) ?
    C21B C20B H20B . . 119.9 ?
    C19B C20B H20B . . 119.9 ?
    C20A C21A O1A . . 117.8(3) ?
    C20A C21A C16A . . 121.6(3) ?
    O1A C21A C16A . . 120.6(3) ?
    C10A C15A C14A . . 120.7(4) ?
    C10A C15A H15A . . 119.6 ?
    C14A C15A H15A . . 119.6 ?
    C13A C12A C11A . . 120.3(4) ?
    C13A C12A H12A . . 119.9 ?
    C11A C12A H12A . . 119.9 ?
    C13B C12B C11B . . 119.7(3) ?
    C13B C12B H12B . . 120.2 ?
    C11B C12B H12B . . 120.2 ?
    C18A C17A C16A . . 121.4(4) ?
    C18A C17A H17A . . 119.3 ?
    C16A C17A H17A . . 119.3 ?
    N1B C16B C17B . . 123.1(3) ?
    N1B C16B C21B . . 120.0(3) ?
    C17B C16B C21B . . 116.9(3) ?
    C5B C6B C7B . . 119.2(4) ?
    C5B C6B H6B . . 120.4 ?
    C7B C6B H6B . . 120.4 ?
    C6B C7B C2B . . 123.7(4) ?
    C6B C7B N2B . . 115.8(3) ?
    C2B C7B N2B . . 120.5(3) ?
    C2A C3A C4A . . 122.2(4) ?
    C2A C3A H3A . . 118.9 ?
    C4A C3A H3A . . 118.9 ?
    N1B C1B C2B . . 112.4(3) ?
    N1B C1B H1B1 . . 109.1 ?
    C2B C1B H1B1 . . 109.1 ?
    N1B C1B H1B2 . . 109.1 ?
    C2B C1B H1B2 . . 109.1 ?
    H1B1 C1B H1B2 . . 107.9 ?
    C18B C17B C16B . . 121.1(4) ?
    C18B C17B H17B . . 119.5 ?
    C16B C17B H17B . . 119.5 ?
    C20A C19A C18A . . 119.7(3) ?
    C20A C19A H19A . . 120.2 ?
    C18A C19A H19A . . 120.2 ?
    C7B C2B C3B . . 115.1(3) ?
    C7B C2B C1B . . 124.7(3) ?
    C3B C2B C1B . . 120.1(4) ?
    C6A C7A C2A . . 122.2(4) ?
    C6A C7A N2A . . 116.4(4) ?
    C2A C7A N2A . . 121.4(3) ?
    C6A C5A C4A . . 118.9(4) ?
    C6A C5A H5A . . 120.6 ?
    C4A C5A H5A . . 120.6 ?
    C5B C4B C3B . . 120.7(4) ?
    C5B C4B H4B . . 119.6 ?
    C3B C4B H4B . . 119.6 ?
    C3A C2A C7A . . 115.6(4) ?
    C3A C2A C1A . . 119.6(3) ?
    C7A C2A C1A . . 124.8(3) ?
    C14B C15B C10B . . 120.9(4) ?
    C14B C15B H15B . . 119.5 ?
    C10B C15B H15B . . 119.5 ?
    O1B C21B C20B . . 117.4(3) ?
    O1B C21B C16B . . 121.0(3) ?
    C20B C21B C16B . . 121.6(4) ?
    C12A C11A C10A . . 121.3(4) ?
    C12A C11A H11A . . 119.4 ?
    C10A C11A H11A . . 119.4 ?
    C4B C3B C2B . . 122.1(4) ?
    C4B C3B H3B . . 118.9 ?
    C2B C3B H3B . . 118.9 ?
    C13B C14B C15B . . 120.0(4) ?
    C13B C14B H14B . . 120 ?
    C15B C14B H14B . . 120 ?
    N1B C9B C10B . . 114.1(3) ?
    N1B C9B C8B . . 108.1(3) ?
    C10B C9B C8B . . 111.9(3) ?
    N1B C9B H9B . . 107.5 ?
    C10B C9B H9B . . 107.5 ?
    C8B C9B H9B . . 107.5 ?
    C10B C11B C12B . . 120.3(3) ?
    C10B C11B H11B . . 119.8 ?
    C12B C11B H11B . . 119.8 ?
loop_
    _geom_torsion_atom_site_label_1
    _geom_torsion_atom_site_label_2
    _geom_torsion_atom_site_label_3
    _geom_torsion_atom_site_label_4
    _geom_torsion_site_symmetry_1
    _geom_torsion_site_symmetry_2
    _geom_torsion_site_symmetry_3
    _geom_torsion_site_symmetry_4
    _geom_torsion
    _geom_torsion_publ_flag
    C1A N1A C16A C21A . . . . 178.9(3) ?
    C9A N1A C16A C21A . . . . -10.7(5) ?
    C1A N1A C16A C17A . . . . -0.1(5) ?
    C9A N1A C16A C17A . . . . 170.3(3) ?
    C21A O1A C8A O2A . . . . -71.7(4) ?
    C21A O1A C8A C9A . . . . 49.7(4) ?
    C12A C13A C14A C15A . . . . -0.3(6) ?
    C16A N1A C1A C2A . . . . -75.7(4) ?
    C9A N1A C1A C2A . . . . 114.0(3) ?
    C20B C19B C18B C17B . . . . 0.3(6) ?
    C16A N1A C9A C10A . . . . -87.3(4) ?
    C1A N1A C9A C10A . . . . 83.1(4) ?
    C16A N1A C9A C8A . . . . 37.4(4) ?
    C1A N1A C9A C8A . . . . -152.2(3) ?
    C15A C10A C9A N1A . . . . 38.8(5) ?
    C11A C10A C9A N1A . . . . -142.9(3) ?
    C15A C10A C9A C8A . . . . -85.3(4) ?
    C11A C10A C9A C8A . . . . 93.0(4) ?
    O2A C8A C9A N1A . . . . 65.3(4) ?
    O1A C8A C9A N1A . . . . -56.1(4) ?
    O2A C8A C9A C10A . . . . -167.0(3) ?
    O1A C8A C9A C10A . . . . 71.5(4) ?
    C21B O1B C8B O2B . . . . 68.7(4) ?
    C21B O1B C8B C9B . . . . -51.9(4) ?
    C18B C19B C20B C21B . . . . -1.0(5) ?
    C19A C20A C21A O1A . . . . 179.0(3) ?
    C19A C20A C21A C16A . . . . 1.3(5) ?
    C8A O1A C21A C20A . . . . 159.9(3) ?
    C8A O1A C21A C16A . . . . -22.3(4) ?
    N1A C16A C21A C20A . . . . 178.9(3) ?
    C17A C16A C21A C20A . . . . -2.1(5) ?
    N1A C16A C21A O1A . . . . 1.2(5) ?
    C17A C16A C21A O1A . . . . -179.7(3) ?
    C11A C10A C15A C14A . . . . -0.4(6) ?
    C9A C10A C15A C14A . . . . 178.0(3) ?
    C13A C14A C15A C10A . . . . 0.4(6) ?
    C14A C13A C12A C11A . . . . 0.1(6) ?
    C14B C13B C12B C11B . . . . -1.4(6) ?
    C19A C18A C17A C16A . . . . -0.4(5) ?
    N1A C16A C17A C18A . . . . -179.3(3) ?
    C21A C16A C17A C18A . . . . 1.7(5) ?
    C1B N1B C16B C17B . . . . -2.3(5) ?
    C9B N1B C16B C17B . . . . -171.1(3) ?
    C1B N1B C16B C21B . . . . 179.3(3) ?
    C9B N1B C16B C21B . . . . 10.4(5) ?
    C4B C5B C6B C7B . . . . -1.8(6) ?
    C5B C6B C7B C2B . . . . 1.5(6) ?
    C5B C6B C7B N2B . . . . -178.7(4) ?
    O21B N2B C7B C6B . . . . 145.4(4) ?
    O22B N2B C7B C6B . . . . -33.2(5) ?
    O21B N2B C7B C2B . . . . -34.8(5) ?
    O22B N2B C7B C2B . . . . 146.6(4) ?
    C5A C4A C3A C2A . . . . 0.0(7) ?
    C16B N1B C1B C2B . . . . 75.9(4) ?
    C9B N1B C1B C2B . . . . -115.1(3) ?
    C19B C18B C17B C16B . . . . 1.4(6) ?
    N1B C16B C17B C18B . . . . 179.3(3) ?
    C21B C16B C17B C18B . . . . -2.3(5) ?
    C21A C20A C19A C18A . . . . 0.1(5) ?
    C17A C18A C19A C20A . . . . -0.5(5) ?
    C6B C7B C2B C3B . . . . 0.0(5) ?
    N2B C7B C2B C3B . . . . -179.8(3) ?
    C6B C7B C2B C1B . . . . 179.6(4) ?
    N2B C7B C2B C1B . . . . -0.2(6) ?
    N1B C1B C2B C7B . . . . -156.3(3) ?
    N1B C1B C2B C3B . . . . 23.2(5) ?
    C5A C6A C7A C2A . . . . 0.0(6) ?
    C5A C6A C7A N2A . . . . -179.2(4) ?
    O22A N2A C7A C6A . . . . -151.1(4) ?
    O21A N2A C7A C6A . . . . 27.3(6) ?
    O22A N2A C7A C2A . . . . 29.7(6) ?
    O21A N2A C7A C2A . . . . -151.9(4) ?
    C7A C6A C5A C4A . . . . 2.0(7) ?
    C3A C4A C5A C6A . . . . -2.1(7) ?
    C6B C5B C4B C3B . . . . 0.6(7) ?
    C4A C3A C2A C7A . . . . 1.9(6) ?
    C4A C3A C2A C1A . . . . -178.2(4) ?
    C6A C7A C2A C3A . . . . -1.9(6) ?
    N2A C7A C2A C3A . . . . 177.3(3) ?
    C6A C7A C2A C1A . . . . 178.1(4) ?
    N2A C7A C2A C1A . . . . -2.7(6) ?
    N1A C1A C2A C3A . . . . -19.0(5) ?
    N1A C1A C2A C7A . . . . 161.0(3) ?
    C11B C10B C15B C14B . . . . -0.7(6) ?
    C9B C10B C15B C14B . . . . 180.0(4) ?
    C8B O1B C21B C20B . . . . -158.0(3) ?
    C8B O1B C21B C16B . . . . 25.5(5) ?
    C19B C20B C21B O1B . . . . -176.5(3) ?
    C19B C20B C21B C16B . . . . 0.0(5) ?
    N1B C16B C21B O1B . . . . -3.5(5) ?
    C17B C16B C21B O1B . . . . 178.0(3) ?
    N1B C16B C21B C20B . . . . -179.9(3) ?
    C17B C16B C21B C20B . . . . 1.6(5) ?
    C13A C12A C11A C10A . . . . 0.0(6) ?
    C15A C10A C11A C12A . . . . 0.2(6) ?
    C9A C10A C11A C12A . . . . -178.2(4) ?
    C5B C4B C3B C2B . . . . 1.0(6) ?
    C7B C2B C3B C4B . . . . -1.3(5) ?
    C1B C2B C3B C4B . . . . 179.1(4) ?
    C12B C13B C14B C15B . . . . 1.8(6) ?
    C10B C15B C14B C13B . . . . -0.8(6) ?
    C16B N1B C9B C10B . . . . 89.6(4) ?
    C1B N1B C9B C10B . . . . -79.4(4) ?
    C16B N1B C9B C8B . . . . -35.5(4) ?
    C1B N1B C9B C8B . . . . 155.4(3) ?
    C11B C10B C9B N1B . . . . 146.7(3) ?
    C15B C10B C9B N1B . . . . -33.9(5) ?
    C11B C10B C9B C8B . . . . -90.2(4) ?
    C15B C10B C9B C8B . . . . 89.2(4) ?
    O2B C8B C9B N1B . . . . -66.3(4) ?
    O1B C8B C9B N1B . . . . 55.8(4) ?
    O2B C8B C9B C10B . . . . 167.3(3) ?
    O1B C8B C9B C10B . . . . -70.7(4) ?
    C15B C10B C11B C12B . . . . 1.0(5) ?
    C9B C10B C11B C12B . . . . -179.5(3) ?
    C13B C12B C11B C10B . . . . 0.0(5) ?
loop_
    _geom_hbond_atom_site_label_D
    _geom_hbond_atom_site_label_H
    _geom_hbond_atom_site_label_A
    _geom_hbond_site_symmetry_A
    _geom_hbond_distance_DH
    _geom_hbond_distance_HA
    _geom_hbond_distance_DA
    _geom_hbond_angle_DHA
    O2A H2A O1B . 0.82 2.06 2.843(4) 161
    C6B H6B O21A 4_456 0.93 2.40 3.175(5) 141
    C8B H8B O1A 4_455 0.98 2.34 3.234(4) 151
    C14A H14A O2A 4_555 0.93 2.57 3.177(5) 123
    C19A H19A O21B 3_554 0.93 2.45 3.134(4) 131
    C19B H19B O22A 3_555 0.93 2.47 3.057(5) 121
    O2B H2B Cg1 4_455 0.82 2.69 3.484(3) 164
    C18A H18A Cg2 3_554 0.93 2.83 3.564(4) 137
    C18B H18B Cg1 3_555 0.93 2.94 3.601(4) 130
_iucr_refine_instructions_details
;
TITL scan_0m_Pna21 in Pna2(1)
CELL  0.71073  12.7332  14.2777  19.0034   90.000   90.000   90.000
ZERR     8.00   0.0014   0.0014   0.0022    0.000    0.000    0.000
LATT  -1
SYMM  - X, - Y, 1/2 + Z
SYMM  1/2 - X, 1/2 + Y, 1/2 + Z
SYMM  1/2 + X, 1/2 - Y,   Z
SFAC  C    H    N    O
UNIT  168  144  16   32
MERG   3
OMIT     0   0  -2
OMIT     0   0   2
OMIT     0   1  -1
OMIT     0   1   1
HTAB O2A O1B
EQIV $1 x, y, z-1
EQIV $2 x-1/2, -y+1/2, z
EQIV $3 x-1/2, -y+1/2, z+1
HTAB C6A O22B_$1
HTAB C8B O1A_$2
HTAB C6B O21A_$3
FMAP   2
PLAN   20
ACTA
BOND   $H
CONF
L.S.   4
TEMP     0.00
WGHT    0.068300    0.785100
FVAR       0.31750
O1A   4    0.353355    0.312064    0.277431    11.00000    0.01644    0.02180 =
         0.01267   -0.00099   -0.00280   -0.00246
O1B   4    0.087582    0.321813    0.403028    11.00000    0.01788    0.02228 =
         0.01622   -0.00390   -0.00009   -0.00098
O2B   4   -0.090006    0.357186    0.414902    11.00000    0.02009    0.02308 =
         0.02400    0.00189   -0.00340    0.00707
AFIX 147
H2B   2   -0.090969    0.391863    0.380512    11.00000   -1.50000
AFIX   0
O2A   4    0.174727    0.336684    0.265725    11.00000    0.02659    0.03291 =
         0.02786    0.00004    0.00482    0.00960
AFIX 147
H2A   2    0.142969    0.344692    0.302778    11.00000   -1.50000
AFIX   0
O22B  4   -0.071089    0.236683    0.809102    11.00000    0.06539    0.02665 =
         0.01851   -0.00126   -0.00780    0.00541
O21B  4   -0.079274    0.136028    0.724859    11.00000    0.06330    0.01679 =
         0.02591   -0.00077    0.00288    0.00390
O22A  4    0.199381    0.131594   -0.046980    11.00000    0.04869    0.02522 =
         0.02873   -0.00462   -0.00458    0.00899
C20A  1    0.468655    0.412593    0.215469    11.00000    0.01409    0.01577 =
         0.01705   -0.00566   -0.00408    0.00073
AFIX  43
H20A  2    0.494113    0.433679    0.258516    11.00000   -1.20000
AFIX   0
N1A   3    0.273472    0.243215    0.150068    11.00000    0.01738    0.01616 =
         0.01313    0.00227   -0.00046   -0.00165
N1B   3   -0.000321    0.255894    0.528804    11.00000    0.01860    0.01797 =
         0.01060   -0.00375   -0.00020   -0.00477
N2B   3   -0.092126    0.214372    0.748266    11.00000    0.02914    0.02039 =
         0.01947    0.00111    0.00448   -0.00114
C16A  1    0.351515    0.311543    0.150246    11.00000    0.00965    0.01369 =
         0.01952   -0.00089   -0.00051    0.00087
C8A   1    0.251882    0.268912    0.275272    11.00000    0.01207    0.02163 =
         0.01690    0.00512    0.00022    0.00261
AFIX  13
H8A   2    0.239328    0.236803    0.320067    11.00000   -1.20000
AFIX   0
C10A  1    0.312289    0.112146    0.233938    11.00000    0.01707    0.01831 =
         0.01007   -0.00349    0.00159    0.00046
C4A   1    0.038832    0.410919    0.060439    11.00000    0.02441    0.02830 =
         0.03151   -0.00129    0.00223    0.00899
AFIX  43
H4A   2    0.010137    0.457646    0.088596    11.00000   -1.20000
AFIX   0
C5B   1   -0.248914    0.419915    0.695853    11.00000    0.02081    0.02895 =
         0.03282   -0.00432    0.00807    0.00695
AFIX  43
H5B   2   -0.294009    0.462900    0.716805    11.00000   -1.20000
AFIX   0
N2A   3    0.172045    0.206881   -0.069199    11.00000    0.03587    0.02784 =
         0.01621    0.00042   -0.00112    0.00256
C13A  1    0.430143   -0.045082    0.272217    11.00000    0.03012    0.02006 =
         0.01679   -0.00128    0.00063    0.00730
AFIX  43
H13A  2    0.469322   -0.097394    0.284908    11.00000   -1.20000
AFIX   0
C14A  1    0.478201    0.030577    0.239807    11.00000    0.01771    0.01863 =
         0.03021   -0.00202    0.00354    0.00440
AFIX  43
H14A  2    0.549993    0.029192    0.230868    11.00000   -1.20000
AFIX   0
C18A  1    0.471440    0.416555    0.089759    11.00000    0.01625    0.01446 =
         0.02122    0.00437    0.00077    0.00024
AFIX  43
H18A  2    0.498326    0.440499    0.047964    11.00000   -1.20000
AFIX   0
C19B  1    0.246522    0.450297    0.530538    11.00000    0.01258    0.01841 =
         0.04155   -0.00513   -0.00271   -0.00180
AFIX  43
H19B  2    0.302004    0.492658    0.530638    11.00000   -1.20000
AFIX   0
C6A   1    0.055330    0.337499   -0.050165    11.00000    0.03111    0.03518 =
         0.01751    0.00759   -0.00838   -0.00238
AFIX  43
H6A   2    0.038164    0.333708   -0.097648    11.00000   -1.20000
AFIX   0
C1A   1    0.231798    0.208328    0.085030    11.00000    0.01102    0.01776 =
         0.01923   -0.00232   -0.00317   -0.00249
AFIX  23
H1A1  2    0.195359    0.149852    0.093924    11.00000   -1.20000
H1A2  2    0.289415    0.195289    0.053108    11.00000   -1.20000
AFIX   0
C13B  1    0.128948   -0.045576    0.414264    11.00000    0.03293    0.01485 =
         0.01562   -0.00063    0.00996    0.00581
AFIX  43
H13B  2    0.162239   -0.102147    0.404730    11.00000   -1.20000
AFIX   0
C10B  1    0.028531    0.122533    0.445840    11.00000    0.01580    0.01641 =
         0.01068    0.00109    0.00185   -0.00388
C18B  1    0.205323    0.418064    0.592575    11.00000    0.01749    0.02095 =
         0.03079   -0.01044   -0.00478    0.00320
AFIX  43
H18B  2    0.233142    0.439194    0.634949    11.00000   -1.20000
AFIX   0
C9A   1    0.246744    0.197403    0.215815    11.00000    0.01194    0.01840 =
         0.01400    0.00370    0.00111   -0.00205
AFIX  13
H9A   2    0.173594    0.176649    0.212084    11.00000   -1.20000
AFIX   0
C8B   1   -0.016639    0.285377    0.403973    11.00000    0.01646    0.02094 =
         0.01781   -0.00378   -0.00359    0.00122
AFIX  13
H8B   2   -0.031110    0.255625    0.358523    11.00000   -1.20000
AFIX   0
C20B  1    0.203799    0.418473    0.466938    11.00000    0.01439    0.01597 =
         0.02666    0.00092    0.00320    0.00227
AFIX  43
H20B  2    0.230228    0.440513    0.424427    11.00000   -1.20000
AFIX   0
C21A  1    0.390322    0.346245    0.213640    11.00000    0.01157    0.01759 =
         0.01228    0.00204   -0.00106    0.00475
C15A  1    0.419420    0.108493    0.220631    11.00000    0.01887    0.01814 =
         0.02216    0.00042    0.00531    0.00040
AFIX  43
H15A  2    0.452222    0.158783    0.198626    11.00000   -1.20000
AFIX   0
O21A  4    0.177834    0.229064   -0.131318    11.00000    0.08467    0.05789 =
         0.02230    0.00365    0.01322    0.03051
C12A  1    0.323789   -0.042120    0.285474    11.00000    0.03043    0.02130 =
         0.02449    0.00675    0.00323   -0.00027
AFIX  43
H12A  2    0.291073   -0.092635    0.307245    11.00000   -1.20000
AFIX   0
C12B  1    0.026819   -0.031992    0.393254    11.00000    0.02443    0.01838 =
         0.01275   -0.00653    0.00276   -0.00359
AFIX  43
H12B  2   -0.008475   -0.078676    0.368647    11.00000   -1.20000
AFIX   0
C17A  1    0.393070    0.349324    0.088168    11.00000    0.01424    0.01790 =
         0.01608    0.00066   -0.00253    0.00197
AFIX  43
H17A  2    0.367498    0.328831    0.044990    11.00000   -1.20000
AFIX   0
C16B  1    0.080361    0.319500    0.530488    11.00000    0.01211    0.01809 =
         0.01488   -0.00423   -0.00204    0.00530
C6B   1   -0.201767    0.351157    0.735420    11.00000    0.02555    0.03073 =
         0.01757    0.00062    0.00582   -0.00179
AFIX  43
H6B   2   -0.213024    0.348104    0.783719    11.00000   -1.20000
AFIX   0
C7B   1   -0.137509    0.286693    0.702599    11.00000    0.01600    0.01680 =
         0.02113    0.00280    0.00127   -0.00416
C3A   1    0.110632    0.347965    0.089127    11.00000    0.01881    0.02280 =
         0.01952   -0.00254   -0.00030    0.00196
AFIX  43
H3A   2    0.128780    0.353753    0.136331    11.00000   -1.20000
AFIX   0
C1B   1   -0.043975    0.218252    0.593718    11.00000    0.02044    0.01459 =
         0.02017   -0.00095   -0.00146   -0.00086
AFIX  23
H1B1  2    0.013013    0.200807    0.624953    11.00000   -1.20000
H1B2  2   -0.083795    0.162101    0.583054    11.00000   -1.20000
AFIX   0
C17B  1    0.123074    0.354641    0.593414    11.00000    0.01764    0.02144 =
         0.01797   -0.00406   -0.00167    0.00247
AFIX  43
H17B  2    0.095631    0.334962    0.636288    11.00000   -1.20000
AFIX   0
C19A  1    0.509621    0.447998    0.153695    11.00000    0.01316    0.01567 =
         0.03009    0.00035   -0.00301   -0.00090
AFIX  43
H19A  2    0.562631    0.492771    0.155050    11.00000   -1.20000
AFIX   0
C2B   1   -0.115057    0.288029    0.631067    11.00000    0.01121    0.01332 =
         0.02007   -0.00054   -0.00006   -0.00413
C7A   1    0.127237    0.274528   -0.021444    11.00000    0.02229    0.02007 =
         0.01548    0.00126   -0.00080   -0.00365
C5A   1    0.010017    0.404587   -0.009115    11.00000    0.02437    0.03482 =
         0.03349    0.00700   -0.00232    0.01268
AFIX  43
H5A   2   -0.039566    0.445392   -0.027859    11.00000   -1.20000
AFIX   0
C4B   1   -0.228494    0.424281    0.624865    11.00000    0.01661    0.02416 =
         0.03027    0.00341   -0.00156    0.00664
AFIX  43
H4B   2   -0.259550    0.470950    0.597800    11.00000   -1.20000
AFIX   0
C2A   1    0.155923    0.277009    0.049689    11.00000    0.01420    0.01434 =
         0.01850    0.00399   -0.00095   -0.00526
C15B  1    0.132303    0.107383    0.465428    11.00000    0.01815    0.02044 =
         0.02164   -0.00298   -0.00059    0.00063
AFIX  43
H15B  2    0.168516    0.153868    0.489644    11.00000   -1.20000
AFIX   0
C21B  1    0.122422    0.354365    0.467263    11.00000    0.01476    0.01676 =
         0.01839   -0.00503    0.00019    0.00231
C11A  1    0.265641    0.035427    0.266600    11.00000    0.01560    0.02723 =
         0.01695    0.00623    0.00078   -0.00200
AFIX  43
H11A  2    0.193935    0.036476    0.275868    11.00000   -1.20000
AFIX   0
C3B   1   -0.162485    0.360224    0.593387    11.00000    0.01833    0.02297 =
         0.01831    0.00089   -0.00091    0.00116
AFIX  43
H3B   2   -0.149191    0.365389    0.545423    11.00000   -1.20000
AFIX   0
C14B  1    0.182399    0.024308    0.449451    11.00000    0.01832    0.02742 =
         0.02244    0.00084   -0.00074    0.00546
AFIX  43
H14B  2    0.252131    0.015425    0.462388    11.00000   -1.20000
AFIX   0
C9B   1   -0.030136    0.212585    0.462181    11.00000    0.00939    0.02525 =
         0.01417   -0.00391   -0.00070   -0.00149
AFIX  13
H9B   2   -0.105041    0.197260    0.464979    11.00000   -1.20000
AFIX   0
C11B  1   -0.023952    0.052591    0.409086    11.00000    0.01790    0.02195 =
         0.01307   -0.00101    0.00072   -0.00213
AFIX  43
H11B  2   -0.093075    0.061925    0.394921    11.00000   -1.20000
HKLF 4  1.0  1.00  0.00  0.00  0.00  1.00  0.00  0.00  0.00  1.00
REM  scan_0m_Pna21 in Pna2(1)
REM R1 =  0.0425 for   2768 Fo > 4sig(Fo)  and  0.0513 for all   3161 data
REM    489 parameters refined using      1 restraints
END
WGHT      0.0732      1.1457
REM Highest difference peak  0.709,  deepest hole -0.261,  1-sigma level  0.051
Q1    1   0.1630  0.1364 -0.1069  11.00000  0.05    0.32
Q2    1   0.3138  0.1913 -0.0580  11.00000  0.05    0.32
Q3    1   0.0018  0.2560  0.3476  11.00000  0.05    0.29
Q4    1  -0.0813  0.4113  0.0943  11.00000  0.05    0.24
Q5    1   0.1766  0.1573  0.4597  11.00000  0.05    0.23
Q6    1  -0.1411  0.3428  0.7275  11.00000  0.05    0.22
Q7    1   0.1183  0.1628  0.2715  11.00000  0.05    0.22
Q8    1   0.1144  0.3024 -0.0590  11.00000  0.05    0.22
Q9    1   0.2573  0.2288  0.1821  11.00000  0.05    0.21
Q10   1   0.3000  0.0482  0.5256  11.00000  0.05    0.21
Q11   1   0.3201  0.4101  0.6291  11.00000  0.05    0.20
Q12   1  -0.3690  0.4596  0.7815  11.00000  0.05    0.20
Q13   1   0.0646  0.2593  0.5304  11.00000  0.05    0.20
Q14   1   0.1421  0.1766  0.5349  11.00000  0.05    0.19
Q15   1   0.1400  0.1843  0.4022  11.00000  0.05    0.19
Q16   1   0.3199  0.2629  0.1487  11.00000  0.05    0.19
Q17   1  -0.0134 -0.1623  0.4421  11.00000  0.05    0.19
Q18   1   0.2963  0.1757  0.2801  11.00000  0.05    0.19
Q19   1  -0.1187  0.1422  0.6020  11.00000  0.05    0.19
Q20   1  -0.3192  0.3499  0.5867  11.00000  0.05    0.18
;
