# Supplementary material for: 4-(2-Nitro­benz­yl)-3-phenyl-3,4-di­hydro-2H-1,4-benzoxazin-2-ol
Source: Acta Crystallogr Sect E Struct Rep Online. 2014 Jul 11;70(Pt 8):o863–4. doi: 10.1107/S1600536814015645 (PMC4158540; doi:10.1107/S1600536814015645)
Supplement: Supplementary file 2 [file e-70-0o863-Isup2.hkl]

#
# h,k,l, Fc-squared, Fo-squared, sigma(Fo-squared) and status flag
#
data_I
_shelx_title ' scan_0m_Pna21 in Pna2(1)'
_shelx_refln_list_code          4
_shelx_F_calc_maximum      324.61
_exptl_crystal_F_000      1520.00
_reflns_d_resolution_high  0.8384
 
loop_
 _symmetry_equiv_pos_as_xyz
 'x, y, z'
 '-x, -y, z+1/2'
 '-x+1/2, y+1/2, z+1/2'
 'x+1/2, -y+1/2, z'
 
_cell_length_a    12.7332
_cell_length_b    14.2777
_cell_length_c    19.0034
_cell_angle_alpha  90.000
_cell_angle_beta   90.000
_cell_angle_gamma  90.000
 
_shelx_F_squared_multiplier     1.000
 
loop_
 _refln_index_h
 _refln_index_k
 _refln_index_l
 _refln_F_squared_calc
 _refln_F_squared_meas
 _refln_F_squared_sigma
 _refln_observed_status
   2   0   0      687.61      524.94     42.47 o
   4   0   0      878.91      977.84     56.56 o
   6   0   0       10.33       24.08     50.65 o
   8   0   0     2455.67     2676.57     88.61 o
  10   0   0       57.26       66.87     18.76 o
  12   0   0      287.78      349.57     52.29 o
  14   0   0      860.81      813.85     75.11 o
   1   1   0       31.51        1.37      2.16 o
   2   1   0      995.40     1023.63     44.71 o
   3   1   0     5377.66     5019.29    112.55 o
   4   1   0    13547.35    11685.70    231.22 o
   5   1   0       64.57       83.90     13.49 o
   6   1   0       43.12       36.56      9.62 o
   7   1   0     4784.36     6253.61    129.13 o
   8   1   0       17.58       20.86     24.97 o
   9   1   0       44.84       70.86     13.88 o
  10   1   0      689.92      737.14     27.64 o
  11   1   0       77.83       44.14     19.49 o
  12   1   0        0.14       15.44     26.68 o
  13   1   0      351.34      275.19     37.72 o
  14   1   0      334.00      295.02     38.94 o
  15   1   0       68.19       46.90     59.78 o
   0   2   0    40155.82    41982.21   1552.79 o
   1   2   0     1151.98      755.09     34.40 o
   2   2   0      277.40      247.28      8.96 o
   3   2   0    46690.54    44934.86    765.86 o
   4   2   0    20058.41    18863.54    410.75 o
   5   2   0       23.01       16.31     12.71 o
   6   2   0      647.16      715.01     43.10 o
   7   2   0       52.91       86.72     14.90 o
   8   2   0      369.06      441.04     25.28 o
   9   2   0      309.46      313.56     23.44 o
  10   2   0      149.15      157.62     32.22 o
  11   2   0      510.24      588.54     33.63 o
  12   2   0      242.65      310.53     27.70 o
  13   2   0       26.70       73.29     33.59 o
  14   2   0       61.84       -0.13     53.48 o
  15   2   0       19.98       21.01     32.84 o
   1   3   0     5083.57     4649.77     82.58 o
   2   3   0      863.58      795.51     19.29 o
   3   3   0      229.84      251.92     13.33 o
   4   3   0       89.48       87.13      9.33 o
   5   3   0      783.93      887.39     32.11 o
   6   3   0      432.72      380.59     38.23 o
   7   3   0       81.72       66.17     15.31 o
   8   3   0        2.43      -14.47     14.47 o
   9   3   0      101.46      132.75     18.99 o
  10   3   0      504.72      445.76     28.85 o
  11   3   0     1068.26     1140.55     76.63 o
  12   3   0        0.85       -1.90     21.31 o
  13   3   0      121.16       70.84     30.95 o
  14   3   0      751.66      766.33     51.80 o
   0   4   0     1771.01     1857.05     44.88 o
   1   4   0      440.84      271.28     15.10 o
   2   4   0      314.46      364.67     16.37 o
   3   4   0    11614.27    11413.25    195.16 o
   4   4   0     9612.26    10285.06    188.53 o
   5   4   0     1073.30     1178.72     27.29 o
   6   4   0      453.95      352.19     21.47 o
   7   4   0     3146.95     3753.11     91.95 o
   8   4   0     1101.05     1280.61     42.39 o
   9   4   0      155.95      186.15     20.82 o
  10   4   0     1638.90     1596.23     55.13 o
  11   4   0      747.68      788.78     40.21 o
  12   4   0      526.28      624.51     70.44 o
  13   4   0        0.14       -4.62     32.29 o
  14   4   0       37.82       22.55     30.58 o
   1   5   0       74.00       38.70      6.07 o
   2   5   0       22.35       41.72     11.09 o
   3   5   0     3506.53     3191.07     68.79 o
   4   5   0     4808.15     5306.45     93.91 o
   5   5   0     1998.90     2082.48     48.40 o
   6   5   0      513.42      532.56     19.31 o
   7   5   0      779.57      844.69     32.19 o
   8   5   0      279.51      270.15     21.58 o
   9   5   0      199.70      222.78     22.07 o
  10   5   0     3589.98     3621.00     95.16 o
  11   5   0        4.03       10.65     21.48 o
  12   5   0        3.54       11.26     28.40 o
  13   5   0       61.70      126.81     26.50 o
  14   5   0       16.60        1.26     29.34 o
   0   6   0      846.37      875.92     34.30 o
   1   6   0     1496.86     1355.03     25.85 o
   2   6   0      106.66      112.32     14.18 o
   3   6   0     4314.55     4724.88     98.77 o
   4   6   0    22342.75    24195.44    470.57 o
   5   6   0       55.09       31.40     22.07 o
   6   6   0      368.94      332.27     16.84 o
   7   6   0     1249.21     1375.64     42.96 o
   8   6   0      469.10      527.98     31.81 o
   9   6   0      182.31      197.53     22.05 o
  10   6   0      125.23      176.29     24.00 o
  11   6   0      486.57      397.15     31.28 o
  12   6   0      117.20       99.67     32.38 o
  13   6   0       10.86       42.12     45.78 o
  14   6   0       51.19       84.04     53.78 o
   1   7   0     2484.41     2138.18     51.98 o
   2   7   0      455.58      398.59     23.82 o
   3   7   0       73.25      150.20     14.90 o
   4   7   0     1255.84     1244.52     50.08 o
   5   7   0       98.40      124.15     15.24 o
   6   7   0     1075.26     1062.55     29.80 o
   7   7   0      253.93      274.51     14.99 o
   8   7   0     2068.54     1954.73     57.05 o
   9   7   0      664.05      711.25     33.65 o
  10   7   0     4102.94     4238.98    108.96 o
  11   7   0        3.29       36.58     39.10 o
  12   7   0        2.05       51.18     23.83 o
  13   7   0        4.31        5.90     42.02 o
   0   8   0      595.98      605.51     30.27 o
   1   8   0     2065.73     1941.39     32.96 o
   2   8   0       38.91       38.51     10.96 o
   3   8   0     1088.59     1157.01     34.47 o
   4   8   0      255.92      237.16     18.25 o
   5   8   0     1604.17     1399.32     40.90 o
   6   8   0        0.00       -4.46     13.65 o
   7   8   0     3311.90     3764.70     72.64 o
   8   8   0      426.24      439.01     40.87 o
   9   8   0        5.91       13.16     22.62 o
  10   8   0      810.14      845.60    118.28 o
  11   8   0      104.24      205.28     45.05 o
  12   8   0      112.57       29.03     36.24 o
  13   8   0        1.79       15.63     46.19 o
   1   9   0      403.08      368.95     13.29 o
   2   9   0        8.52       20.55     11.07 o
   3   9   0      328.11      292.62     19.51 o
   4   9   0      679.61      743.14     30.58 o
   5   9   0        7.84        4.59     14.83 o
   6   9   0      753.29      707.09     51.19 o
   7   9   0     3993.95     4436.49    126.52 o
   8   9   0     1946.11     1711.26     85.72 o
   9   9   0      698.76      660.86     40.34 o
  10   9   0      166.77      109.58     84.49 o
  11   9   0        2.46       33.66     37.75 o
  12   9   0        3.71      125.89     40.71 o
   0  10   0     2555.69     2661.70    112.34 o
   1  10   0     3390.89     3233.79     64.31 o
   2  10   0       11.07       29.49     12.07 o
   3  10   0       53.87       70.66     15.35 o
   4  10   0       34.94       45.32     16.02 o
   5  10   0      155.13      253.77     50.71 o
   6  10   0      454.01      427.67     25.95 o
   7  10   0     1529.12     1387.59     72.83 o
   8  10   0       73.38       52.64     25.74 o
   9  10   0      228.55      211.71     30.28 o
  10  10   0      907.72      881.01     48.71 o
  11  10   0      599.98      605.19     43.33 o
  12  10   0       19.70       31.54     30.13 o
   1  11   0      244.17      243.34     16.28 o
   2  11   0      356.18      323.77     19.21 o
   3  11   0     1284.41     1243.97     89.05 o
   4  11   0      273.10      273.65     22.60 o
   5  11   0      108.60      226.86     42.74 o
   6  11   0       32.37       21.52     18.44 o
   7  11   0     2548.13     2479.85     76.02 o
   8  11   0      138.74       97.84     26.47 o
   9  11   0       16.66        7.25     45.79 o
  10  11   0        0.61       30.50     29.20 o
  11  11   0      621.53      602.05     58.60 o
   0  12   0     1451.31     1584.22     47.71 o
   1  12   0      545.62      497.71     22.78 o
   2  12   0       10.72      -13.55     25.46 o
   3  12   0      430.42      459.90     48.92 o
   4  12   0      190.24      226.50     22.12 o
   5  12   0       75.00      111.74     24.13 o
   6  12   0      195.99      140.31     26.05 o
   7  12   0      750.34      624.85     38.67 o
   8  12   0      203.37      178.64     29.27 o
   9  12   0       95.92       58.41     36.90 o
  10  12   0      234.75      292.18     35.10 o
   1  13   0      240.15      213.03     18.38 o
   2  13   0      685.94      584.43     30.31 o
   3  13   0     1426.81     1350.20     93.51 o
   4  13   0      811.08      884.50     39.29 o
   5  13   0      364.09      325.23     71.72 o
   6  13   0       32.53       42.68     20.99 o
   7  13   0      915.56      841.07     46.81 o
   8  13   0       45.25       35.36     33.95 o
   9  13   0      222.24      159.96     34.15 o
   0  14   0      659.90      670.50     50.97 o
   1  14   0      399.90      401.19     30.86 o
   2  14   0      103.24      117.27     20.84 o
   3  14   0      230.57      301.83     35.70 o
   4  14   0      363.30      407.04     28.84 o
   5  14   0      177.58      191.27     25.50 o
   6  14   0      144.96      130.81     24.30 o
   7  14   0      157.11      101.81     28.11 o
   8  14   0      175.90      169.43     31.50 o
   1  15   0      448.59      392.46     32.95 o
   2  15   0        7.66        0.90     28.65 o
   3  15   0       22.72       68.10     31.80 o
   4  15   0     2116.21     2095.58     63.19 o
   5  15   0      283.93      322.18     83.07 o
   6  15   0       96.91      119.90     27.53 o
   7  15   0       34.36       18.81     27.06 o
   0  16   0     2122.67     2203.26    104.98 o
   1  16   0      546.79      472.11     54.97 o
   2  16   0      168.76      208.91     76.07 o
   3  16   0      166.42      170.28     46.73 o
   4  16   0       87.05       61.64     55.29 o
   5  16   0       14.13      -12.11     40.29 o
   2   0   1      633.35      528.51     17.22 o
   4   0   1      533.13      501.55     27.27 o
   6   0   1     2552.69     2223.19     51.31 o
   8   0   1     2359.62     2456.13     57.81 o
  10   0   1      246.38      217.47     26.44 o
  12   0   1       44.61       73.21     29.30 o
  14   0   1      514.50      533.67     45.17 o
   2   1   1    11085.29    10610.41    154.28 o
   3   1   1     7735.85     6882.53    107.58 o
   4   1   1     1857.38     1886.83     33.94 o
   5   1   1     1976.41     1940.41     35.67 o
   6   1   1      777.08      713.41     16.10 o
   7   1   1      231.21      264.91     10.48 o
   8   1   1     2308.71     2448.01     40.42 o
   9   1   1     1737.39     2020.67     35.40 o
  10   1   1      617.94      666.41     32.12 o
  11   1   1       57.32       63.48     14.23 o
  12   1   1      302.08      265.12     23.26 o
  13   1   1      106.40       97.99     21.76 o
  14   1   1      242.49      287.80     27.69 o
  15   1   1       30.25       -4.78     23.30 o
   1   2   1     1910.08     1688.00     41.61 o
   2   2   1    12619.22    12203.63    145.40 o
   3   2   1    16867.87    15240.22    212.01 o
   4   2   1     5672.16     5158.90     78.33 o
   5   2   1     1378.44     1334.92     25.28 o
   6   2   1      566.95      533.91     23.41 o
   7   2   1     3159.15     3624.50     55.49 o
   8   2   1     2036.49     2105.31     36.11 o
   9   2   1     1418.77     1589.63     35.18 o
  10   2   1      516.27      515.66     21.29 o
  11   2   1     1718.02     1794.05     41.18 o
  12   2   1      126.29      142.26     17.29 o
  13   2   1      118.75      120.79     21.83 o
  14   2   1       81.72       33.57     22.93 o
  15   2   1        0.32      -22.17     22.17 o
   0   3   1     3210.46     3098.01     41.36 o
   1   3   1    15045.44    13035.96    138.18 o
   2   3   1    70395.11    72561.82    810.50 o
   3   3   1     1716.45     1670.23     22.99 o
   4   3   1     5033.92     5035.33     73.16 o
   5   3   1     8603.95     8426.36    164.62 o
   6   3   1     2488.93     2424.15     44.32 o
   7   3   1      966.73     1117.46     37.97 o
   8   3   1      618.59      656.89     21.81 o
   9   3   1     1208.28     1441.15     33.41 o
  10   3   1     1384.73     1348.32     34.06 o
  11   3   1       77.78       73.63     15.24 o
  12   3   1      193.58      225.74     18.66 o
  13   3   1       36.03       23.59     20.47 o
  14   3   1      106.40       99.72     23.53 o
   1   4   1     4003.09     3422.86     38.47 o
   2   4   1     3177.22     3470.15     43.58 o
   3   4   1     3231.98     3225.24     47.08 o
   4   4   1     4125.56     3608.82     53.60 o
   5   4   1     2186.07     2720.05     42.48 o
   6   4   1     1561.71     1498.08     28.52 o
   7   4   1     1226.05     1260.62     28.45 o
   8   4   1      869.34      878.34     33.35 o
   9   4   1      234.99      271.71     16.34 o
  10   4   1     1005.54      983.76     29.40 o
  11   4   1     2295.85     2330.50     49.16 o
  12   4   1      174.61      207.73     18.95 o
  13   4   1      128.74      155.80     19.08 o
  14   4   1      194.61      250.04     31.68 o
   0   5   1     4821.02     4323.25     76.32 o
   1   5   1      982.23      808.23     11.58 o
   2   5   1     1561.28     1750.11     40.34 o
   3   5   1     2315.89     2297.56     30.93 o
   4   5   1    17366.68    18697.63    240.54 o
   5   5   1    12468.20    13274.95    186.78 o
   6   5   1      138.76      127.94      9.13 o
   7   5   1       65.53       83.81     10.94 o
   8   5   1      278.98      301.66     17.40 o
   9   5   1      761.88      794.39     25.51 o
  10   5   1      157.15      142.47     15.93 o
  11   5   1      214.94      227.35     18.26 o
  12   5   1       62.47       84.54     17.16 o
  13   5   1      691.68      679.24     28.34 o
  14   5   1      178.84      206.17     25.25 o
   1   6   1      420.07      414.40     11.70 o
   2   6   1      564.41      659.00     19.94 o
   3   6   1     2070.22     2296.34     62.03 o
   4   6   1     1414.64     1240.38     19.90 o
   5   6   1      224.37      204.68     10.20 o
   6   6   1     2743.52     2646.91     42.52 o
   7   6   1      132.93      135.33     11.57 o
   8   6   1      209.96      221.27     14.29 o
   9   6   1      350.25      379.12     18.39 o
  10   6   1      159.96      181.59     16.45 o
  11   6   1       23.22       43.51     15.37 o
  12   6   1      373.63      415.36     22.99 o
  13   6   1      483.57      509.63     31.63 o
  14   6   1      121.20      150.72     33.09 o
   0   7   1     1966.93     1734.77     42.34 o
   1   7   1      736.15      672.57     25.27 o
   2   7   1      450.43      486.86     16.60 o
   3   7   1      373.42      428.25     20.64 o
   4   7   1      162.49      186.37     11.43 o
   5   7   1      833.59      867.04     22.60 o
   6   7   1      814.84      837.47     17.37 o
   7   7   1      257.25      288.41     11.93 o
   8   7   1      916.31      900.68     25.36 o
   9   7   1     1387.26     1340.47     33.08 o
  10   7   1       35.73       17.86     18.30 o
  11   7   1      136.61      110.25     16.32 o
  12   7   1      407.53      381.95     29.34 o
  13   7   1      350.11      345.99     32.98 o
   1   8   1     1331.50     1360.18     27.92 o
   2   8   1      653.48      802.10     18.40 o
   3   8   1      254.47      256.78     12.59 o
   4   8   1      384.97      428.14     15.59 o
   5   8   1     1836.76     2025.43     36.73 o
   6   8   1       20.76        8.29      9.87 o
   7   8   1      852.77      829.10     21.58 o
   8   8   1     1575.21     1491.94     30.63 o
   9   8   1      385.99      457.46     19.62 o
  10   8   1      819.95      911.71     47.66 o
  11   8   1      917.69      918.29     44.97 o
  12   8   1       60.43      104.03     27.20 o
  13   8   1        5.13       24.29     28.13 o
   0   9   1      576.48      614.60     17.55 o
   1   9   1      522.40      528.55     11.22 o
   2   9   1     1160.17     1299.27     25.57 o
   3   9   1      908.03      902.24     22.64 o
   4   9   1      236.35      307.81     14.90 o
   5   9   1       80.53       88.28     15.30 o
   6   9   1     1216.68     1255.97     29.19 o
   7   9   1      111.56      155.38     13.32 o
   8   9   1      700.61      754.53     28.78 o
   9   9   1      816.35      780.92     30.51 o
  10   9   1      592.94      537.88     35.51 o
  11   9   1       74.90      103.64     32.17 o
  12   9   1      308.03      357.94     35.16 o
   1  10   1     2437.61     2343.48     30.56 o
   2  10   1       73.67       71.16     10.19 o
   3  10   1      143.23      140.61     12.17 o
   4  10   1      172.24      168.37     13.35 o
   5  10   1      135.01      158.61     26.22 o
   6  10   1      243.52      237.97     15.64 o
   7  10   1      263.28      250.69     15.64 o
   8  10   1      663.05      612.30     33.64 o
   9  10   1       15.88       32.13     17.77 o
  10  10   1      815.30      728.70     37.82 o
  11  10   1       49.86       80.38     20.92 o
  12  10   1       20.64       16.64     20.66 o
   0  11   1       22.62       39.82      9.33 o
   1  11   1      545.27      553.53     15.95 o
   2  11   1     1101.56     1133.44     33.30 o
   3  11   1     2338.79     2155.00     42.37 o
   4  11   1     1039.45      987.91     26.48 o
   5  11   1     1166.33     1297.18     35.26 o
   6  11   1       39.79       44.58     13.30 o
   7  11   1      323.06      346.70     27.15 o
   8  11   1       42.83       31.91     17.05 o
   9  11   1     1140.93     1175.27     59.96 o
  10  11   1      168.51      166.65     21.80 o
  11  11   1       56.17       64.65     26.00 o
   1  12   1      200.54      207.71     11.70 o
   2  12   1      983.29     1004.92     33.64 o
   3  12   1      352.66      381.39     23.09 o
   4  12   1      481.37      485.86     20.04 o
   5  12   1      206.11      206.57     18.27 o
   6  12   1      362.75      339.19     23.87 o
   7  12   1       71.43       73.40     15.99 o
   8  12   1       70.99       95.93     19.31 o
   9  12   1      756.77      679.29     31.50 o
  10  12   1      682.73      729.66     49.99 o
   0  13   1     2177.54     1993.85    104.71 o
   1  13   1     1522.50     1340.24     26.88 o
   2  13   1     1086.30     1032.48     39.48 o
   3  13   1      423.86      412.21     53.63 o
   4  13   1     1104.20     1155.43     32.94 o
   5  13   1      624.61      570.34     48.21 o
   6  13   1        9.74       -3.72     14.41 o
   7  13   1      148.35      122.80     19.46 o
   8  13   1      227.04      229.37     22.38 o
   9  13   1       64.35       48.57     19.84 o
   1  14   1      152.10      130.95     17.40 o
   2  14   1     2259.39     2450.20     63.47 o
   3  14   1      293.97      280.98     17.80 o
   4  14   1      154.50      170.64     16.46 o
   5  14   1       81.76      100.54     16.09 o
   6  14   1      115.97      113.90     17.04 o
   7  14   1       96.78       89.08     19.80 o
   8  14   1       90.55      111.54     20.87 o
   0  15   1      463.13      467.34     33.50 o
   1  15   1      323.33      299.95     21.72 o
   2  15   1      580.16      557.63     31.98 o
   3  15   1       35.15       31.76     21.44 o
   4  15   1       30.31       41.69     15.42 o
   5  15   1       26.67        4.56     30.06 o
   6  15   1       30.74       43.05     18.23 o
   7  15   1      223.91      227.51     22.61 o
   1  16   1      231.34      167.95     32.86 o
   2  16   1      281.11      364.88     59.60 o
   3  16   1      787.19      837.53     48.67 o
   4  16   1      441.58      482.40     32.70 o
   5  16   1       90.60       25.99     30.16 o
   2   0   2    14861.79    13341.52    259.17 o
   4   0   2      910.05      653.81     37.48 o
   6   0   2     5426.24     5557.55    127.29 o
   8   0   2     4722.14     4251.79     91.65 o
  10   0   2      831.99      792.04     66.54 o
  12   0   2     1369.84     1474.72     64.44 o
  14   0   2       13.69       60.40     31.94 o
   1   1   2      595.30      445.86     12.89 o
   2   1   2    56621.08    58119.94    738.65 o
   3   1   2     5636.43     4811.34     71.74 o
   4   1   2     3059.96     2669.74     42.25 o
   5   1   2     4799.56     5016.18     72.96 o
   6   1   2      218.37      229.79     10.51 o
   7   1   2      295.16      352.39     13.66 o
   8   1   2      786.89      724.67     20.01 o
   9   1   2      361.54      407.59     16.22 o
  10   1   2      188.37      183.94     14.30 o
  11   1   2      379.92      398.47     26.89 o
  12   1   2      236.51      280.39     21.02 o
  13   1   2      171.93      114.47     21.97 o
  14   1   2       99.77       86.18     28.11 o
  15   1   2       24.89       -1.55     23.77 o
   0   2   2      827.18      848.27     12.62 o
   1   2   2      630.49      764.36     12.46 o
   2   2   2     9759.91     9808.90    122.13 o
   3   2   2     5594.60     4875.76    108.69 o
   4   2   2     1816.92     1807.32     32.75 o
   5   2   2     3753.98     3715.79     62.40 o
   6   2   2      802.39      884.32     22.50 o
   7   2   2      643.82      626.06     20.05 o
   8   2   2      773.06      750.27     20.39 o
   9   2   2      191.69      222.51     12.87 o
  10   2   2      247.13      256.33     15.91 o
  11   2   2      971.31     1023.23     30.81 o
  12   2   2      294.98      310.90     19.89 o
  13   2   2       21.53       46.49     21.08 o
  14   2   2       28.09       45.95     22.38 o
  15   2   2       54.44       40.50     27.14 o
   1   3   2    14764.84    14381.69    151.22 o
   2   3   2     1336.69     1167.56     29.84 o
   3   3   2     3177.42     2909.82     40.25 o
   4   3   2      201.95      190.55      9.37 o
   5   3   2     8343.05     8528.62    134.40 o
   6   3   2     4711.95     4838.39     80.05 o
   7   3   2      624.90      646.99     20.03 o
   8   3   2       25.02       48.88     11.33 o
   9   3   2      193.17      167.10     11.76 o
  10   3   2      777.88      792.08     26.56 o
  11   3   2       17.53       17.09     14.25 o
  12   3   2      700.98      721.83     36.19 o
  13   3   2      331.04      276.54     25.11 o
  14   3   2      258.89      236.93     26.37 o
   0   4   2     5422.55     6104.47    104.46 o
   1   4   2     3856.38     3463.72     35.31 o
   2   4   2       81.32       87.46      4.24 o
   3   4   2     3771.32     3604.17     48.93 o
   4   4   2      671.16      523.45     13.23 o
   5   4   2      657.56      631.65     16.53 o
   6   4   2     1565.36     1633.01     32.82 o
   7   4   2       76.31       83.08     10.85 o
   8   4   2      459.91      418.62     17.68 o
   9   4   2      178.59      200.56     14.88 o
  10   4   2       65.39       59.08     14.19 o
  11   4   2       49.33       26.54     14.61 o
  12   4   2      120.92      123.01     17.50 o
  13   4   2      478.98      527.81     27.42 o
  14   4   2      342.74      341.93     28.03 o
   1   5   2      132.01      181.69      6.39 o
   2   5   2     2217.48     2671.18     71.88 o
   3   5   2     1619.68     1699.42     22.63 o
   4   5   2     2692.71     2606.20     38.93 o
   5   5   2     3162.83     3033.44     46.89 o
   6   5   2      199.66      169.70     10.06 o
   7   5   2      489.07      539.94     29.63 o
   8   5   2      767.98      780.17     21.09 o
   9   5   2       75.76       75.63     13.02 o
  10   5   2       24.83       44.27     14.10 o
  11   5   2      191.14      208.49     18.12 o
  12   5   2      170.93      177.39     18.52 o
  13   5   2      376.58      305.59     23.39 o
  14   5   2      421.03      494.52     42.29 o
   0   6   2     1318.14     1357.47     26.60 o
   1   6   2     2398.81     2292.17     26.50 o
   2   6   2        3.02       11.51      4.97 o
   3   6   2     2791.53     3093.33     57.05 o
   4   6   2     3859.51     3823.54     49.52 o
   5   6   2     2214.71     2161.72     35.22 o
   6   6   2     5049.64     4874.54     72.88 o
   7   6   2     2241.06     2424.97     48.47 o
   8   6   2      217.37      243.73     14.66 o
   9   6   2     2174.50     2438.01     48.51 o
  10   6   2       26.28       11.93     13.46 o
  11   6   2     1358.63     1456.58     37.59 o
  12   6   2      179.93      216.66     19.38 o
  13   6   2       44.31       48.56     17.89 o
  14   6   2      115.49      132.03     28.51 o
   1   7   2      398.06      346.69     10.79 o
   2   7   2     1464.08     1618.42     22.86 o
   3   7   2     1943.22     1934.01     50.45 o
   4   7   2       62.64       66.66      7.43 o
   5   7   2     4771.75     5119.10     79.63 o
   6   7   2      825.72      822.57     17.49 o
   7   7   2      444.53      564.86     21.26 o
   8   7   2      125.64      107.93     16.44 o
   9   7   2       20.74       11.72     12.18 o
  10   7   2     1427.50     1445.28     36.23 o
  11   7   2      143.97      172.89     17.45 o
  12   7   2      202.31      232.25     30.33 o
  13   7   2        6.17      -27.30     27.30 o
   0   8   2      548.61      571.48     16.83 o
   1   8   2      729.74      765.91     17.63 o
   2   8   2      238.46      208.72     10.88 o
   3   8   2      124.12       94.10     10.32 o
   4   8   2      976.25      939.75     22.38 o
   5   8   2      775.26      742.19     20.83 o
   6   8   2     2412.29     2426.69     38.35 o
   7   8   2     8114.15     8381.50    112.89 o
   8   8   2      971.84      896.91     25.04 o
   9   8   2      608.34      622.68     29.07 o
  10   8   2      145.75      125.41     19.61 o
  11   8   2       61.21       89.53     27.27 o
  12   8   2        4.72       39.58     27.25 o
  13   8   2        5.66        8.18     31.66 o
   1   9   2      908.97      969.91     14.68 o
   2   9   2      331.81      355.47     13.25 o
   3   9   2     1019.51     1006.40     23.83 o
   4   9   2     1175.29     1208.78     26.88 o
   5   9   2      109.56      106.93     11.91 o
   6   9   2      563.13      584.98     34.68 o
   7   9   2       50.81       54.74     13.29 o
   8   9   2      216.35      241.79     16.66 o
   9   9   2       77.85       73.83     18.25 o
  10   9   2      372.69      375.77     31.92 o
  11   9   2      400.68      409.11     35.05 o
  12   9   2       97.63      108.16     43.61 o
   0  10   2      217.67      217.12     14.45 o
   1  10   2      469.83      435.28     17.12 o
   2  10   2       21.15        8.64      8.97 o
   3  10   2       50.56       65.44     10.90 o
   4  10   2      389.04      398.12     16.89 o
   5  10   2     1761.09     1799.17     36.14 o
   6  10   2      262.07      268.71     16.05 o
   7  10   2      103.69      133.54     13.85 o
   8  10   2      944.78      860.82     41.44 o
   9  10   2     1139.23     1214.55     38.29 o
  10  10   2      369.73      312.89     34.12 o
  11  10   2      125.15      121.31     25.04 o
  12  10   2       71.06       42.16     24.83 o
   1  11   2      571.11      576.67     15.80 o
   2  11   2      869.74      818.30     24.66 o
   3  11   2      446.10      505.01     27.38 o
   4  11   2      361.56      343.51     17.18 o
   5  11   2     1625.53     1670.92     42.17 o
   6  11   2      484.71      460.04     19.70 o
   7  11   2      401.18      317.87     19.83 o
   8  11   2      232.25      227.17     20.84 o
   9  11   2       62.68       90.95     19.44 o
  10  11   2      336.61      328.04     28.16 o
  11  11   2      142.00      176.76     30.83 o
   0  12   2      945.44     1052.51     30.79 o
   1  12   2       34.36       48.28      7.99 o
   2  12   2      338.48      380.07     21.40 o
   3  12   2      363.09      367.14     17.87 o
   4  12   2      443.48      406.94     18.88 o
   5  12   2     1626.96     1487.33     47.87 o
   6  12   2      337.49      369.29     19.76 o
   7  12   2      208.27      214.47     18.77 o
   8  12   2       66.21       60.38     18.76 o
   9  12   2     1074.66     1106.12     55.55 o
  10  12   2      345.87      353.79     37.41 o
   1  13   2     2006.47     1879.72     38.51 o
   2  13   2        0.68        5.28     27.87 o
   3  13   2      385.64      348.33     28.96 o
   4  13   2      489.80      464.85     23.84 o
   5  13   2       50.96       49.45     18.01 o
   6  13   2      448.99      393.53     20.55 o
   7  13   2       68.59       70.71     18.33 o
   8  13   2      159.61      165.86     22.13 o
   9  13   2       50.71       27.95     19.87 o
   0  14   2     1833.82     1576.04     53.30 o
   1  14   2      104.60      116.95     17.41 o
   2  14   2      165.27      137.31     17.77 o
   3  14   2      423.65      394.28     19.34 o
   4  14   2      223.15      216.02     18.48 o
   5  14   2       91.39       70.58     15.66 o
   6  14   2      229.68      256.98     24.22 o
   7  14   2      235.51      189.92     21.63 o
   8  14   2      157.45      147.81     29.66 o
   1  15   2       40.61       51.36     18.70 o
   2  15   2      269.46      217.78     25.62 o
   3  15   2      219.91      215.69     25.26 o
   4  15   2       67.09       50.83     23.15 o
   5  15   2       28.24       27.31     23.48 o
   6  15   2       21.57       24.98     16.80 o
   7  15   2       28.88       10.83     19.58 o
   0  16   2       50.32      -10.18     43.91 o
   1  16   2       45.67       37.47     38.58 o
   2  16   2       66.01       46.34     38.90 o
   3  16   2      749.65      769.32     52.57 o
   4  16   2      300.03      301.47     29.35 o
   2   0   3      590.03      801.45     21.27 o
   4   0   3     1294.47     1381.10     38.10 o
   6   0   3      940.62      945.60     32.14 o
   8   0   3     1118.56     1089.71     39.83 o
  10   0   3      695.10      648.02     41.25 o
  12   0   3      324.05      319.81     34.62 o
  14   0   3       64.45       22.69     36.91 o
   0   1   3     2955.52     2697.65     36.50 o
   1   1   3     4367.08     3858.26     54.62 o
   2   1   3    11955.16    11739.88    178.63 o
   3   1   3     3078.76     2840.75     47.08 o
   4   1   3     1517.33     1362.71     26.93 o
   5   1   3     1454.20     1416.69     26.14 o
   6   1   3     4706.53     4104.37     64.41 o
   7   1   3      577.51      713.99     24.78 o
   8   1   3      127.98      137.04     10.15 o
   9   1   3      258.47      295.62     14.23 o
  10   1   3     1122.46     1151.72     28.15 o
  11   1   3       14.11      -11.56     11.84 o
  12   1   3       71.78      115.84     21.20 o
  13   1   3      175.29      158.38     30.00 o
  14   1   3       71.87       72.03     22.77 o
  15   1   3      106.29      100.24     25.79 o
   1   2   3     5757.32     5094.88     61.53 o
   2   2   3    14017.87    13628.64    230.30 o
   3   2   3     1251.71     1170.04     27.76 o
   4   2   3      118.71      120.32     10.43 o
   5   2   3      611.57      609.92     19.33 o
   6   2   3     2486.86     2442.02     44.47 o
   7   2   3     1807.46     2094.24     40.14 o
   8   2   3      183.43      201.33     13.74 o
   9   2   3      121.66       93.10     11.14 o
  10   2   3       24.97       24.28     11.34 o
  11   2   3      201.68      185.85     16.85 o
  12   2   3      380.73      387.62     23.22 o
  13   2   3       48.66       25.86     21.18 o
  14   2   3       94.80      106.05     24.08 o
   0   3   3      180.28      284.41     19.61 o
   1   3   3      409.52      348.56      8.59 o
   2   3   3     1902.67     2019.84     28.71 o
   3   3   3     1218.06     1025.65     21.53 o
   4   3   3     4809.59     4721.70     72.54 o
   5   3   3     1378.67     1456.33     29.42 o
   6   3   3      595.50      525.12     18.41 o
   7   3   3      483.90      482.94     17.66 o
   8   3   3      158.08      177.34     13.19 o
   9   3   3      677.95      733.94     23.85 o
  10   3   3       77.82       89.44     12.06 o
  11   3   3      506.29      584.45     23.82 o
  12   3   3      266.91      244.05     23.19 o
  13   3   3      189.63      207.47     25.41 o
  14   3   3      313.38      316.07     40.80 o
   1   4   3      461.00      451.77      8.96 o
   2   4   3      156.24      218.21      7.95 o
   3   4   3     4345.03     4415.63     59.21 o
   4   4   3      348.22      293.24     10.22 o
   5   4   3     1862.45     1972.77     32.59 o
   6   4   3      503.24      459.87     18.99 o
   7   4   3       96.63      114.37     11.54 o
   8   4   3      452.64      457.38     18.34 o
   9   4   3      523.45      554.23     21.11 o
  10   4   3      313.24      333.92     18.83 o
  11   4   3       12.42        7.86     14.36 o
  12   4   3      265.95      257.44     20.00 o
  13   4   3      159.19      227.51     24.87 o
  14   4   3       15.60       -8.72     20.76 o
   0   5   3     4170.96     3868.17     69.20 o
   1   5   3      864.23      705.47     11.15 o
   2   5   3      281.04      358.96      9.34 o
   3   5   3     4838.52     4820.41     56.94 o
   4   5   3     2769.01     2929.89     49.89 o
   5   5   3      146.31      126.22      9.06 o
   6   5   3     3376.27     3316.52     57.81 o
   7   5   3      769.30      740.72     21.83 o
   8   5   3     2809.90     2647.61     50.16 o
   9   5   3       24.88       35.69     12.75 o
  10   5   3      552.02      580.65     23.47 o
  11   5   3      141.17      141.54     18.06 o
  12   5   3      283.91      297.57     22.93 o
  13   5   3      176.65      207.64     20.14 o
  14   5   3       97.42      165.10     23.95 o
   1   6   3     3395.18     3135.14     38.80 o
   2   6   3      315.53      377.50     10.43 o
   3   6   3     2043.46     1888.28     30.49 o
   4   6   3      589.85      551.69     11.32 o
   5   6   3       23.82       24.58      9.07 o
   6   6   3      307.82      291.48     11.28 o
   7   6   3     1264.05     1299.06     29.43 o
   8   6   3       12.23       -6.11     10.66 o
   9   6   3     2226.65     2416.65     48.36 o
  10   6   3      168.32      167.73     18.93 o
  11   6   3       17.66       33.16     18.69 o
  12   6   3       68.38       60.24     19.73 o
  13   6   3       28.79       48.83     26.34 o
  14   6   3      125.27       97.92     28.19 o
   0   7   3      343.00      326.08     15.50 o
   1   7   3      302.40      341.73      9.12 o
   2   7   3      143.98      190.85      8.42 o
   3   7   3      853.40      763.19     20.20 o
   4   7   3       66.54       90.13      7.95 o
   5   7   3      752.11      789.73     15.82 o
   6   7   3       10.20       16.88      8.07 o
   7   7   3      612.25      564.36     17.27 o
   8   7   3      812.37      799.54     25.88 o
   9   7   3      432.93      443.97     20.12 o
  10   7   3     1431.16     1246.41     33.49 o
  11   7   3       60.04       71.86     16.87 o
  12   7   3      367.75      359.56     26.22 o
  13   7   3      185.93      203.71     40.77 o
   1   8   3     1673.36     1766.60     23.64 o
   2   8   3      642.91      625.68     14.34 o
   3   8   3      109.72      126.34      8.20 o
   4   8   3      227.91      213.68     12.46 o
   5   8   3     2472.53     2634.70     43.80 o
   6   8   3      347.62      374.21     16.61 o
   7   8   3     1366.63     1437.14     24.83 o
   8   8   3     1994.65     1888.94     46.19 o
   9   8   3     1475.66     1523.41     35.60 o
  10   8   3        2.72      -16.11     16.11 o
  11   8   3      382.88      363.16     31.87 o
  12   8   3      267.20      257.49     31.31 o
  13   8   3       28.14       27.50     45.33 o
   0   9   3     1521.67     1695.82     37.99 o
   1   9   3     1506.61     1382.18     20.28 o
   2   9   3      130.98      143.87      9.26 o
   3   9   3      173.53      148.15     11.69 o
   4   9   3     1247.50     1155.81     26.05 o
   5   9   3      897.82      887.50     23.46 o
   6   9   3      350.28      353.61     13.62 o
   7   9   3      412.25      437.64     16.67 o
   8   9   3      946.10      908.54     28.24 o
   9   9   3      803.20      837.27     35.92 o
  10   9   3      148.99      150.15     22.93 o
  11   9   3      182.03      213.68     35.38 o
  12   9   3       35.97       42.11     40.56 o
   1  10   3      266.94      278.58      9.27 o
   2  10   3      307.50      329.38     11.53 o
   3  10   3      194.10      197.56     13.43 o
   4  10   3       57.83       28.72     14.53 o
   5  10   3      859.90      916.08     25.10 o
   6  10   3      434.17      442.92     18.95 o
   7  10   3      174.93      206.96     15.60 o
   8  10   3      445.29      362.28     20.67 o
   9  10   3      169.69      214.93     21.41 o
  10  10   3       25.02       24.25     22.49 o
  11  10   3       47.84       29.97     22.07 o
  12  10   3      128.98      122.61     39.22 o
   0  11   3      220.31      237.70     20.18 o
   1  11   3      229.63      233.83     14.04 o
   2  11   3       47.27       14.17     16.31 o
   3  11   3      103.47       97.64     12.60 o
   4  11   3       45.60       36.06     13.36 o
   5  11   3      547.03      561.67     20.83 o
   6  11   3      131.94      102.87     14.54 o
   7  11   3      322.49      298.11     19.64 o
   8  11   3      240.87      210.50     20.64 o
   9  11   3      232.43      228.67     22.11 o
  10  11   3      362.31      323.93     25.34 o
  11  11   3      127.82      154.30     23.30 o
   1  12   3       47.96       42.78     16.01 o
   2  12   3      399.08      358.26     20.65 o
   3  12   3      243.13      257.98     16.07 o
   4  12   3      358.34      355.25     18.11 o
   5  12   3      140.06      146.41     28.23 o
   6  12   3      163.61      126.85     16.02 o
   7  12   3      140.73      125.47     18.24 o
   8  12   3      149.79      170.18     20.82 o
   9  12   3       34.54       51.53     19.42 o
  10  12   3      134.50      152.06     28.11 o
   0  13   3     1464.06     1450.75     74.79 o
   1  13   3      250.79      265.32     28.10 o
   2  13   3      917.06      937.30     37.51 o
   3  13   3      274.02      286.25     22.39 o
   4  13   3      376.65      360.09     19.34 o
   5  13   3      361.83      383.18     23.26 o
   6  13   3        2.15        4.30     14.12 o
   7  13   3      108.91      122.26     25.89 o
   8  13   3       34.43       -6.35     23.12 o
   9  13   3      223.20      230.03     36.42 o
   1  14   3      244.58      253.47     19.33 o
   2  14   3     1403.00     1514.61     39.90 o
   3  14   3      397.14      393.90     19.51 o
   4  14   3      134.19      118.24     15.93 o
   5  14   3       33.10       20.72     14.98 o
   6  14   3       63.03       53.09     16.41 o
   7  14   3       42.50       16.61     18.98 o
   8  14   3       78.94       88.40     37.93 o
   0  15   3     1677.53     1600.74    107.84 o
   1  15   3      405.00      350.40     24.70 o
   2  15   3       65.84       47.03     20.94 o
   3  15   3       37.32       53.25     22.02 o
   4  15   3       96.56      123.54     18.97 o
   5  15   3      153.39      160.43     26.31 o
   6  15   3       48.23       43.11     21.28 o
   1  16   3        6.14        4.63     31.77 o
   2  16   3        3.98       -2.64     21.61 o
   3  16   3       60.17       26.10     37.00 o
   4  16   3      310.13      330.25     29.33 o
   0   0   4    33182.72    31475.42   1057.85 o
   2   0   4     2367.03     2304.79     54.95 o
   4   0   4      134.37      122.79     12.94 o
   6   0   4       17.22       13.14     13.14 o
   8   0   4      380.39      386.27     23.05 o
  10   0   4      729.40      719.10     29.27 o
  12   0   4      705.58      650.41     45.18 o
  14   0   4       22.44       -6.44     29.38 o
   1   1   4    12495.49    11362.73    156.29 o
   2   1   4      192.96      323.68     26.57 o
   3   1   4     3336.89     2990.89     52.77 o
   4   1   4      103.36       82.72      8.56 o
   5   1   4     6379.70     6605.46    117.62 o
   6   1   4       88.66       63.36     10.01 o
   7   1   4      637.11      686.14     19.90 o
   8   1   4      735.84      704.63     23.41 o
   9   1   4      105.38       96.69     10.38 o
  10   1   4      523.07      547.38     20.22 o
  11   1   4       65.52       63.69     13.02 o
  12   1   4       51.63       55.14     17.42 o
  13   1   4       99.53       80.75     22.25 o
  14   1   4      256.53      251.07     26.65 o
   0   2   4     1829.34     1935.56     30.59 o
   1   2   4    11918.97    10783.85    136.39 o
   2   2   4     2004.41     2131.98     37.38 o
   3   2   4      653.86      572.54     18.66 o
   4   2   4      289.38      335.38     13.45 o
   5   2   4       51.66       41.12     10.00 o
   6   2   4      286.95      262.03     14.37 o
   7   2   4       50.49       74.47     10.69 o
   8   2   4      535.97      565.58     20.48 o
   9   2   4        2.56      -12.95     12.95 o
  10   2   4        5.57      -11.09     11.09 o
  11   2   4      378.76      414.92     28.30 o
  12   2   4       95.63      138.59     18.57 o
  13   2   4      331.59      359.93     27.48 o
  14   2   4       68.78       83.91     22.89 o
   1   3   4    10567.79     9804.86    124.79 o
   2   3   4     2241.25     1974.42     28.73 o
   3   3   4     2594.09     2298.28     39.44 o
   4   3   4     4307.19     4317.53     75.03 o
   5   3   4     3103.14     3134.77     70.28 o
   6   3   4       49.54       35.10      9.70 o
   7   3   4      309.05      345.37     15.37 o
   8   3   4      169.31      162.80     13.29 o
   9   3   4      788.50      848.51     25.70 o
  10   3   4      666.71      633.14     23.90 o
  11   3   4        2.74      -13.88     13.88 o
  12   3   4       24.97       17.63     26.35 o
  13   3   4       47.54       42.01     18.43 o
  14   3   4      151.10      194.22     26.24 o
   0   4   4     8386.21     8642.37    139.08 o
   1   4   4     2631.84     2357.15     31.96 o
   2   4   4      306.79      257.23     10.71 o
   3   4   4     1646.53     1577.07     26.82 o
   4   4   4      513.66      563.23     18.54 o
   5   4   4     2235.40     2469.81     41.82 o
   6   4   4     2592.42     2410.12     45.05 o
   7   4   4      150.50      149.13     13.90 o
   8   4   4     1242.03     1120.73     28.22 o
   9   4   4      195.50      191.47     15.09 o
  10   4   4      153.46      132.80     15.34 o
  11   4   4      129.11      103.65     16.46 o
  12   4   4      529.71      538.53     27.68 o
  13   4   4      118.01      124.03     20.18 o
  14   4   4       77.65      100.72     23.94 o
   1   5   4     1253.56     1336.38     19.23 o
   2   5   4     1139.27     1460.64     24.01 o
   3   5   4      790.56      639.71     14.80 o
   4   5   4     1237.77     1145.01     20.79 o
   5   5   4      431.84      395.41     17.68 o
   6   5   4      338.80      339.98     13.89 o
   7   5   4        6.10       14.96     10.36 o
   8   5   4     1351.76     1266.89     30.62 o
   9   5   4      433.40      479.05     20.54 o
  10   5   4      871.05      887.86     31.09 o
  11   5   4     1703.12     1646.25     40.15 o
  12   5   4       88.31      115.37     23.57 o
  13   5   4      102.43      105.95     22.39 o
  14   5   4      172.08      160.31     24.55 o
   0   6   4     1272.25     1458.04     28.14 o
   1   6   4     3285.11     3132.91     37.00 o
   2   6   4     4641.14     5052.25     66.03 o
   3   6   4      111.51      119.88      6.09 o
   4   6   4      682.83      834.92     16.07 o
   5   6   4      707.12      845.14     17.37 o
   6   6   4      255.65      247.13     13.45 o
   7   6   4      287.77      367.74     20.23 o
   8   6   4     1034.72      941.00     26.22 o
   9   6   4      187.96      191.34     15.53 o
  10   6   4       46.20       48.23     14.27 o
  11   6   4     1558.41     1578.56     39.90 o
  12   6   4      147.53      124.10     19.31 o
  13   6   4       45.99       38.74     27.80 o
   1   7   4      901.28      821.27     14.24 o
   2   7   4      347.56      414.62     16.24 o
   3   7   4      427.14      483.68     14.44 o
   4   7   4      138.42      170.60      8.49 o
   5   7   4       78.26      108.50      7.32 o
   6   7   4      193.18      184.47      9.12 o
   7   7   4      237.61      275.43     13.56 o
   8   7   4      219.50      215.49     14.38 o
   9   7   4      299.71      330.68     17.84 o
  10   7   4     1436.28     1373.76     35.33 o
  11   7   4      103.59       97.55     19.25 o
  12   7   4       85.38      111.88     21.99 o
  13   7   4       64.07       61.01     60.20 o
   0   8   4      703.17      626.21     18.05 o
   1   8   4     1303.65     1349.72     19.82 o
   2   8   4     1145.42     1234.41     19.55 o
   3   8   4      452.92      471.04     14.09 o
   4   8   4      140.29      154.15      9.65 o
   5   8   4      394.56      428.51     16.39 o
   6   8   4      245.41      221.83      9.80 o
   7   8   4      155.45      181.45      9.74 o
   8   8   4      496.01      497.83     21.85 o
   9   8   4     1484.41     1571.52     43.88 o
  10   8   4      389.71      429.59     25.19 o
  11   8   4     1403.70     1442.47     55.80 o
  12   8   4      123.05      102.48     42.46 o
  13   8   4      181.61      192.20     84.97 o
   1   9   4      502.28      493.23     11.85 o
   2   9   4      196.78      223.38      9.99 o
   3   9   4      155.76      171.38     10.07 o
   4   9   4       31.43       46.71      8.37 o
   5   9   4       55.18       59.08      8.98 o
   6   9   4      321.10      328.87     13.73 o
   7   9   4        9.51       14.92     12.39 o
   8   9   4      208.40      211.55     14.32 o
   9   9   4      242.39      257.25     21.41 o
  10   9   4      169.87      141.51     24.65 o
  11   9   4        1.22      -14.90     30.38 o
  12   9   4       18.32       21.65     27.66 o
   0  10   4      545.71      632.78     19.27 o
   1  10   4      560.37      537.83     12.65 o
   2  10   4      346.77      388.34     12.83 o
   3  10   4      557.78      554.45     15.93 o
   4  10   4      189.76      191.81     24.13 o
   5  10   4       18.43       22.43     11.94 o
   6  10   4       69.21       73.85     18.01 o
   7  10   4      977.60     1029.20     33.14 o
   8  10   4      130.70      128.04     16.42 o
   9  10   4      180.07      166.85     30.05 o
  10  10   4       84.80       88.08     20.13 o
  11  10   4       82.61      103.74     25.77 o
   1  11   4      238.29      205.07     11.28 o
   2  11   4      105.92      107.01     13.43 o
   3  11   4      119.65      135.56     16.60 o
   4  11   4      462.95      410.56     18.51 o
   5  11   4      538.34      549.09     20.76 o
   6  11   4      239.49      202.41     20.36 o
   7  11   4      257.99      287.83     19.17 o
   8  11   4       89.32       75.99     25.33 o
   9  11   4        8.55       21.29     21.51 o
  10  11   4       31.72       48.41     25.94 o
  11  11   4      322.17      329.72     28.24 o
   0  12   4     1388.01     1470.24     49.08 o
   1  12   4     1471.69     1488.47     34.46 o
   2  12   4     1480.00     1584.42     31.77 o
   3  12   4       14.28       15.55     12.38 o
   4  12   4       11.39       15.99     22.24 o
   5  12   4      187.18      168.81     16.31 o
   6  12   4     1735.81     1700.24     38.02 o
   7  12   4      191.35      207.30     18.77 o
   8  12   4       83.43       95.64     18.63 o
   9  12   4       14.88       17.88     27.81 o
  10  12   4      240.10      257.86     27.18 o
   1  13   4      668.97      698.68     45.46 o
   2  13   4      250.27      221.72     34.46 o
   3  13   4       68.98       69.67     14.01 o
   4  13   4      167.00      165.39     25.99 o
   5  13   4       17.88       17.72     14.43 o
   6  13   4      146.47      136.56     16.54 o
   7  13   4      171.16      149.19     18.51 o
   8  13   4       23.73       32.98     23.10 o
   9  13   4       81.04       87.61     21.00 o
   0  14   4      733.49      730.77     37.65 o
   1  14   4      156.64      189.37     19.92 o
   2  14   4       13.12        9.64     15.15 o
   3  14   4      133.40      112.37     15.31 o
   4  14   4       63.61       51.06     14.76 o
   5  14   4       19.99        7.58     20.77 o
   6  14   4       60.48       61.58     21.70 o
   7  14   4       17.92       14.07     18.03 o
   8  14   4       17.43       47.64     21.94 o
   1  15   4      809.31      798.91     31.76 o
   2  15   4       25.23       34.43     21.34 o
   3  15   4       26.60       32.95     20.44 o
   4  15   4       61.75       39.63     22.75 o
   5  15   4       88.37      100.49     20.79 o
   6  15   4       22.78       23.09     16.67 o
   0  16   4      117.09      153.84     73.10 o
   1  16   4        1.74       -7.01     30.82 o
   2  16   4      126.94      149.95     24.49 o
   3  16   4      296.99      315.46     28.01 o
   4  16   4       46.40       66.25     23.62 o
   2   0   5      950.33      883.62     56.61 o
   4   0   5     5719.91     5899.02    132.66 o
   6   0   5     1858.26     1790.80     59.28 o
   8   0   5       83.07       84.02     15.69 o
  10   0   5      321.23      341.94     20.82 o
  12   0   5      329.85      316.53     28.64 o
  14   0   5      223.89      251.28     38.87 o
   0   1   5     3390.00     3046.80     58.00 o
   1   1   5     2703.02     2510.88     37.57 o
   2   1   5     7843.00     7761.02    126.47 o
   3   1   5     1679.34     1507.56     30.50 o
   4   1   5      260.53      343.15     13.84 o
   5   1   5      731.91      688.11     19.28 o
   6   1   5     1631.93     1486.64     30.52 o
   7   1   5      834.74      881.00     40.46 o
   8   1   5      782.53      737.15     21.82 o
   9   1   5        3.49       12.17      9.66 o
  10   1   5      589.63      544.87     21.99 o
  11   1   5      657.02      725.08     23.87 o
  12   1   5       73.67      103.01     18.22 o
  13   1   5      117.13       82.77     21.74 o
  14   1   5     1118.45     1129.36     44.53 o
   1   2   5     9699.43     9101.43    108.73 o
   2   2   5     1946.82     1812.40     32.27 o
   3   2   5     5102.12     4901.59     94.45 o
   4   2   5      363.94      404.82     15.92 o
   5   2   5      207.27      167.78     13.58 o
   6   2   5     2713.66     2781.87     60.48 o
   7   2   5      658.94      715.30     27.19 o
   8   2   5       32.74       21.56     11.20 o
   9   2   5       63.46       43.95     12.20 o
  10   2   5      148.93      136.04     14.95 o
  11   2   5      631.83      615.66     22.73 o
  12   2   5      222.10      218.79     24.45 o
  13   2   5      390.48      413.85     30.48 o
  14   2   5      992.23     1026.85     42.85 o
   0   3   5     5111.60     6071.32     98.60 o
   1   3   5     6000.56     5214.19     67.80 o
   2   3   5     1502.36     1217.36     19.86 o
   3   3   5     4803.10     4852.88     77.52 o
   4   3   5      822.81     1057.16     42.12 o
   5   3   5     1680.31     1692.04     56.01 o
   6   3   5     1494.85     1502.77     38.50 o
   7   3   5      520.77      567.11     19.51 o
   8   3   5      194.11      186.75     14.13 o
   9   3   5      120.89      159.67     14.41 o
  10   3   5      404.29      375.78     19.66 o
  11   3   5      260.26      229.39     23.98 o
  12   3   5      512.13      469.40     23.21 o
  13   3   5      462.29      475.10     27.04 o
  14   3   5      194.98      190.70     25.84 o
   1   4   5       65.58       95.10      6.85 o
   2   4   5     1040.90     1340.90     21.74 o
   3   4   5     1153.13     1101.54     21.09 o
   4   4   5     1750.83     1859.03     69.36 o
   5   4   5      780.28      804.85     31.28 o
   6   4   5     1188.80     1212.74     39.55 o
   7   4   5      272.75      307.19     16.28 o
   8   4   5      714.14      646.05     22.05 o
   9   4   5      493.43      448.93     19.58 o
  10   4   5      619.66      587.99     23.72 o
  11   4   5      361.84      345.58     37.05 o
  12   4   5       54.06       22.72     17.14 o
  13   4   5       99.01      149.56     31.71 o
  14   4   5       40.75       -2.71     22.02 o
   0   5   5       50.49       42.56      7.97 o
   1   5   5      490.47      433.44     11.36 o
   2   5   5     1693.05     1732.02     26.92 o
   3   5   5     1027.69      885.91     18.63 o
   4   5   5     1189.06     1032.89     20.36 o
   5   5   5      407.54      348.52     12.51 o
   6   5   5       82.59       86.03      9.18 o
   7   5   5       47.25       35.54     10.80 o
   8   5   5     1966.17     1950.61     40.52 o
   9   5   5     1277.97     1322.08     33.37 o
  10   5   5      229.27      191.64     17.03 o
  11   5   5      205.05      205.56     20.81 o
  12   5   5      352.43      346.47     26.76 o
  13   5   5      126.66       83.31     35.52 o
  14   5   5       24.70       42.15     20.21 o
   1   6   5        6.59       23.72     10.38 o
   2   6   5      221.12      219.01      8.61 o
   3   6   5      681.35      586.96     13.30 o
   4   6   5      718.42      727.25     15.34 o
   5   6   5      495.52      455.86     14.51 o
   6   6   5      306.50      320.69     14.11 o
   7   6   5     1623.90     1738.68     44.75 o
   8   6   5      101.06       94.27     13.04 o
   9   6   5      247.87      222.92     16.35 o
  10   6   5       80.81      104.15     16.76 o
  11   6   5      151.72      181.19     17.92 o
  12   6   5      239.22      218.76     20.10 o
  13   6   5      185.06      183.15     31.03 o
   0   7   5      798.59      820.96     27.15 o
   1   7   5     3239.80     2992.94     37.03 o
   2   7   5      422.30      466.68     11.62 o
   3   7   5     1784.29     1695.19     26.97 o
   4   7   5      500.18      562.34     13.51 o
   5   7   5      694.15      692.82     15.71 o
   6   7   5      179.50      182.25     10.23 o
   7   7   5     1852.86     1904.38     34.28 o
   8   7   5      490.49      501.32     29.02 o
   9   7   5      410.53      479.67     20.64 o
  10   7   5      254.57      313.11     18.90 o
  11   7   5       85.10       96.39     18.33 o
  12   7   5       61.04       51.74     20.79 o
  13   7   5       64.66       37.21     61.37 o
   1   8   5      133.36      134.42      8.19 o
   2   8   5     1695.98     1812.78     26.06 o
   3   8   5      761.05      787.36     16.14 o
   4   8   5      128.41      148.15     11.04 o
   5   8   5      905.31      994.09     18.94 o
   6   8   5      233.17      229.43     10.94 o
   7   8   5      583.04      629.96     16.23 o
   8   8   5       74.19       51.82     10.57 o
   9   8   5     1307.60     1265.81     43.49 o
  10   8   5      476.11      493.53     26.43 o
  11   8   5      257.04      259.25     32.41 o
  12   8   5       19.07        3.85     33.28 o
   0   9   5      928.90     1000.65     36.71 o
   1   9   5      329.08      331.43     10.15 o
   2   9   5      154.12      152.56      8.15 o
   3   9   5      484.03      514.18     15.35 o
   4   9   5     1860.36     1854.97     31.69 o
   5   9   5     1080.83     1082.66     22.93 o
   6   9   5       93.82       85.13     10.51 o
   7   9   5        5.99       11.06     10.15 o
   8   9   5      235.57      211.06     14.53 o
   9   9   5      336.31      327.50     22.75 o
  10   9   5      393.06      335.11     26.25 o
  11   9   5      717.86      738.40     35.73 o
  12   9   5      201.09      139.31     30.36 o
   1  10   5      404.27      407.05     12.42 o
   2  10   5       39.00       48.31      6.97 o
   3  10   5       88.26      106.10     10.05 o
   4  10   5      416.27      391.74     14.50 o
   5  10   5      516.00      511.32     19.45 o
   6  10   5       50.84       47.03     13.06 o
   7  10   5      127.27      113.02     19.82 o
   8  10   5       30.60       52.35     15.05 o
   9  10   5        6.15       21.43     17.97 o
  10  10   5       21.71       38.77     22.21 o
  11  10   5      210.55      213.02     24.24 o
   0  11   5      898.43      889.05     24.93 o
   1  11   5        5.73       15.93      7.79 o
   2  11   5      110.66      115.54      9.94 o
   3  11   5      413.11      392.88     16.10 o
   4  11   5     1127.96     1083.65     28.31 o
   5  11   5      150.48      144.00     14.65 o
   6  11   5       40.37        5.84     14.17 o
   7  11   5      329.23      329.22     20.20 o
   8  11   5      124.67      138.50     19.87 o
   9  11   5        0.70        9.67     20.52 o
  10  11   5      132.06      106.10     28.61 o
  11  11   5       57.65       71.64     21.86 o
   1  12   5      269.45      268.82     11.84 o
   2  12   5      220.62      245.41     14.24 o
   3  12   5      126.49      151.85     14.54 o
   4  12   5      655.28      626.77     42.01 o
   5  12   5      209.47      178.06     16.25 o
   6  12   5      470.49      441.44     21.00 o
   7  12   5       55.94       64.53     16.56 o
   8  12   5        3.70       -1.66     17.96 o
   9  12   5        1.18        3.84     27.42 o
  10  12   5        0.88       12.61     20.04 o
   0  13   5      476.01      508.79     33.43 o
   1  13   5     1497.83     1450.68     67.01 o
   2  13   5      196.06      207.68     21.07 o
   3  13   5       14.27       22.18     15.38 o
   4  13   5       78.90       89.39     14.92 o
   5  13   5       77.66       66.17     14.86 o
   6  13   5      276.24      270.41     18.79 o
   7  13   5       16.17       24.96     16.50 o
   8  13   5      328.37      323.61     28.34 o
   9  13   5      182.42      208.85     22.95 o
   1  14   5      181.73      195.75     20.23 o
   2  14   5      179.49      214.03     23.29 o
   3  14   5      217.20      208.59     18.49 o
   4  14   5       71.50       52.12     15.17 o
   5  14   5      188.64      210.33     17.99 o
   6  14   5       89.39       82.39     17.86 o
   7  14   5       26.73       -7.87     24.26 o
   0  15   5     1312.30     1332.68     51.71 o
   1  15   5      104.37      124.96     20.29 o
   2  15   5       30.87       58.74     21.53 o
   3  15   5      139.35      179.72     24.79 o
   4  15   5       86.22       52.20     18.86 o
   5  15   5       85.74       86.14     17.46 o
   6  15   5       43.38       48.81     25.10 o
   1  16   5      217.37      237.84     23.34 o
   2  16   5       54.50       39.77     22.60 o
   3  16   5      125.36      122.54     24.40 o
   0   0   6   105370.83    99226.01   3341.24 o
   2   0   6     6871.15     6737.98    147.76 o
   4   0   6     1710.96     1773.97     51.24 o
   6   0   6     1185.15     1132.80     48.33 o
   8   0   6     1114.67     1210.47     40.95 o
  10   0   6      261.78      288.67     25.76 o
  12   0   6     1467.53     1492.77     54.35 o
  14   0   6     1416.96     1652.09    192.60 o
   1   1   6      205.82      187.98      8.12 o
   2   1   6     1574.89     1447.28     61.58 o
   3   1   6     1192.14     1222.05     30.81 o
   4   1   6     2047.65     1809.00     36.47 o
   5   1   6       10.58       23.36     10.19 o
   6   1   6       83.89       61.60     13.97 o
   7   1   6      737.85      873.71     23.16 o
   8   1   6       65.76       55.83     10.70 o
   9   1   6      250.03      267.18     17.46 o
  10   1   6      132.49      156.72     15.17 o
  11   1   6      245.40      224.56     16.23 o
  12   1   6     1141.93     1146.40     37.49 o
  13   1   6      153.13      163.52     27.80 o
  14   1   6      713.53      685.14     35.57 o
   0   2   6       96.76      206.95     15.27 o
   1   2   6      854.51      743.18     14.78 o
   2   2   6     1788.09     1598.40     33.11 o
   3   2   6     6350.02     6238.46    104.36 o
   4   2   6      327.71      384.80     17.75 o
   5   2   6      831.83      942.66     28.60 o
   6   2   6     1068.98     1068.11     27.47 o
   7   2   6      161.82      231.91     15.01 o
   8   2   6      334.34      309.65     17.39 o
   9   2   6      259.46      276.96     16.59 o
  10   2   6      771.95      692.75     25.28 o
  11   2   6      423.79      464.85     21.89 o
  12   2   6     1053.47     1034.83     35.87 o
  13   2   6      132.68      153.17     27.48 o
  14   2   6      521.91      525.59     32.36 o
   1   3   6     1684.65     1827.19     25.85 o
   2   3   6    18988.77    19285.31    245.88 o
   3   3   6     1580.64     1684.53     40.58 o
   4   3   6        8.67       -1.85      9.98 o
   5   3   6     1117.00     1126.63     30.59 o
   6   3   6     1833.79     1676.18     36.31 o
   7   3   6       76.65       82.61     12.50 o
   8   3   6       30.18       37.44     12.97 o
   9   3   6      338.02      292.02     17.11 o
  10   3   6      210.11      218.57     17.20 o
  11   3   6      266.23      283.18     19.51 o
  12   3   6      377.38      355.73     21.78 o
  13   3   6      516.21      449.79     37.03 o
  14   3   6      643.92      660.03     37.21 o
   0   4   6     8289.77     9399.00    151.18 o
   1   4   6     2068.83     1991.78     27.62 o
   2   4   6       70.69       53.63      6.62 o
   3   4   6      201.12      190.96     10.97 o
   4   4   6     2277.90     2263.39     41.03 o
   5   4   6      339.92      294.28     17.23 o
   6   4   6     4963.80     4860.99    116.30 o
   7   4   6     1194.62     1272.23     33.56 o
   8   4   6      812.47      805.68     24.98 o
   9   4   6     5005.14     5222.30     89.85 o
  10   4   6      589.28      550.99     23.06 o
  11   4   6       94.09       90.27     22.08 o
  12   4   6      174.25      181.79     20.44 o
  13   4   6        8.09       46.82     18.90 o
  14   4   6      203.22      169.51     25.47 o
   1   5   6     1117.10     1148.99     18.76 o
   2   5   6     2572.85     2564.76     62.32 o
   3   5   6     2851.16     2779.41     40.36 o
   4   5   6      254.70      337.65     11.59 o
   5   5   6      387.17      434.53     15.17 o
   6   5   6      139.65      138.19     14.26 o
   7   5   6      409.35      375.89     16.72 o
   8   5   6     2244.00     2034.42     42.27 o
   9   5   6       59.31       56.95     13.91 o
  10   5   6     1598.28     1569.79     38.17 o
  11   5   6       58.29       56.86     15.88 o
  12   5   6      377.39      367.68     22.42 o
  13   5   6      380.27      396.21     25.98 o
   0   6   6     7109.94     8082.95    132.15 o
   1   6   6      696.56      629.54     13.81 o
   2   6   6      178.36      229.54      8.77 o
   3   6   6     1612.47     1682.18     28.42 o
   4   6   6      626.34      550.62     13.61 o
   5   6   6        9.97       19.53      7.11 o
   6   6   6     2885.89     2802.98     45.66 o
   7   6   6      809.07      832.37     34.34 o
   8   6   6      237.65      244.76     15.76 o
   9   6   6      712.00      767.16     36.07 o
  10   6   6      718.39      682.58     25.85 o
  11   6   6       18.26       22.64     15.68 o
  12   6   6      282.93      264.46     23.23 o
  13   6   6       18.03      -20.07     20.07 o
   1   7   6     3060.60     2928.40     39.73 o
   2   7   6      461.10      500.39     13.03 o
   3   7   6     1034.08     1052.33     18.96 o
   4   7   6      126.75      100.06      7.66 o
   5   7   6     1196.49     1120.57     20.75 o
   6   7   6      545.20      541.92     14.75 o
   7   7   6     1006.44      973.11     26.94 o
   8   7   6      135.01      116.86     13.68 o
   9   7   6      275.23      273.21     21.31 o
  10   7   6     1209.97     1135.17     36.59 o
  11   7   6       86.49       49.87     18.87 o
  12   7   6      104.65       97.34     27.93 o
  13   7   6       98.26       72.90     54.15 o
   0   8   6      456.00      469.88     16.38 o
   1   8   6      745.36      718.24     15.85 o
   2   8   6      158.90      161.36      8.32 o
   3   8   6      975.40     1073.48     19.67 o
   4   8   6      392.03      401.86     12.29 o
   5   8   6     1322.50     1331.41     23.28 o
   6   8   6     1075.18     1054.53     20.82 o
   7   8   6      109.13      114.13      9.66 o
   8   8   6      268.13      246.97     13.69 o
   9   8   6       12.98       25.04     16.52 o
  10   8   6      196.12      186.16     29.18 o
  11   8   6       60.55       53.14     38.86 o
  12   8   6       38.70       18.16     48.91 o
   1   9   6     2461.27     2480.92     36.13 o
   2   9   6     2860.62     3071.65     40.47 o
   3   9   6       98.86       99.22      8.17 o
   4   9   6      220.73      229.51      9.89 o
   5   9   6      140.61      149.59      8.84 o
   6   9   6       53.29       66.65      8.58 o
   7   9   6       90.88       72.03     11.15 o
   8   9   6       95.12       89.54     15.03 o
   9   9   6      257.95      234.78     21.29 o
  10   9   6       41.65        2.89     20.11 o
  11   9   6       59.70       66.45     28.72 o
  12   9   6       73.78       63.31     47.09 o
   0  10   6      562.50      593.74     19.88 o
   1  10   6      919.17      775.41     16.56 o
   2  10   6      165.26      166.24     11.21 o
   3  10   6      507.12      519.84     14.12 o
   4  10   6     1485.33     1501.82     28.68 o
   5  10   6      349.88      382.66     15.64 o
   6  10   6      347.56      321.41     17.12 o
   7  10   6      354.81      356.56     20.03 o
   8  10   6      240.18      226.93     18.52 o
   9  10   6        0.47      -12.31     25.94 o
  10  10   6      189.63      186.75     24.66 o
  11  10   6       75.38      102.69     21.76 o
   1  11   6      209.59      218.87     10.34 o
   2  11   6       80.15       75.46      8.31 o
   3  11   6      577.48      548.31     17.77 o
   4  11   6      101.11      105.13     11.35 o
   5  11   6     1995.94     1945.53     39.29 o
   6  11   6      307.03      295.31     19.57 o
   7  11   6       79.96      110.40     16.76 o
   8  11   6       21.98       13.64     15.82 o
   9  11   6       25.21       16.60     18.10 o
  10  11   6       79.00       48.63     21.88 o
   0  12   6     1794.81     1888.69     43.17 o
   1  12   6      276.29      294.19     13.00 o
   2  12   6      459.36      446.76     16.89 o
   3  12   6      236.34      218.20     20.40 o
   4  12   6      249.23      253.00     17.15 o
   5  12   6       81.85       63.67     17.56 o
   6  12   6      159.95      138.33     16.27 o
   7  12   6       21.28       28.92     21.51 o
   8  12   6       17.86        8.06     28.93 o
   9  12   6       79.90       98.27     20.78 o
   1  13   6      502.58      500.17     18.73 o
   2  13   6      440.38      489.15     22.97 o
   3  13   6      877.99      893.64     26.95 o
   4  13   6      252.16      230.95     17.17 o
   5  13   6        9.64       24.82     14.56 o
   6  13   6       10.35        5.62     15.54 o
   7  13   6        0.94       -5.34     16.58 o
   8  13   6      184.44      172.27     21.65 o
   0  14   6      866.99      913.49     44.73 o
   1  14   6      393.70      425.67     24.12 o
   2  14   6      156.33      180.66     18.24 o
   3  14   6      133.13      157.32     18.05 o
   4  14   6       91.98       82.81     15.82 o
   5  14   6      206.58      196.24     18.26 o
   6  14   6       99.17       70.43     19.04 o
   7  14   6        1.91       23.76     21.92 o
   1  15   6       20.96       36.39     19.62 o
   2  15   6      227.80      272.83     26.11 o
   3  15   6       12.45       24.93     20.90 o
   4  15   6      446.10      409.60     24.52 o
   5  15   6      280.03      253.44     22.65 o
   0  16   6     1384.56     1342.32     67.34 o
   1  16   6      109.04      104.22     21.03 o
   2  16   6       36.27       21.72     20.41 o
   3  16   6      126.31      153.97     32.59 o
   2   0   7      718.87      727.83     33.30 o
   4   0   7      722.63      746.88     28.96 o
   6   0   7      147.21      168.42     22.65 o
   8   0   7      951.81      926.66     43.55 o
  10   0   7      575.58      549.69     30.85 o
  12   0   7     2812.10     2812.57     89.23 o
  14   0   7      431.45      399.02     41.82 o
   0   1   7     2045.64     1562.70     33.67 o
   1   1   7      568.90      537.74     16.16 o
   2   1   7     1064.07     1231.73     39.06 o
   3   1   7      812.89      918.94     26.03 o
   4   1   7      519.13      456.95     33.28 o
   5   1   7      453.61      399.46     16.72 o
   6   1   7     1267.29     1361.70     32.17 o
   7   1   7       48.20       50.19     13.62 o
   8   1   7      139.47      126.80     14.52 o
   9   1   7      231.59      249.38     17.53 o
  10   1   7      362.94      362.72     20.73 o
  11   1   7      207.26      253.43     18.31 o
  12   1   7     1292.01     1257.49     36.92 o
  13   1   7      256.92      212.27     24.66 o
  14   1   7      515.21      516.67     32.99 o
   1   2   7     4410.62     4370.97     58.37 o
   2   2   7     3512.44     3771.86     55.82 o
   3   2   7     3053.00     2740.30     58.20 o
   4   2   7     1249.28     1362.14     30.46 o
   5   2   7     1604.64     1566.09     34.16 o
   6   2   7     1516.86     1491.82     34.17 o
   7   2   7       61.22       62.88     12.60 o
   8   2   7      619.47      606.33     24.34 o
   9   2   7      850.35      870.50     32.33 o
  10   2   7      510.15      500.48     21.78 o
  11   2   7      499.25      485.77     27.40 o
  12   2   7      416.83      483.93     32.34 o
  13   2   7      265.90      305.81     24.31 o
  14   2   7      337.59      322.15     28.27 o
   0   3   7     2777.15     2802.69     55.97 o
   1   3   7     6753.75     6569.48     80.27 o
   2   3   7      391.39      393.61     18.70 o
   3   3   7     1718.23     1779.04     44.10 o
   4   3   7      644.04      847.72     22.63 o
   5   3   7      148.65      158.52     14.64 o
   6   3   7      150.19      214.79     14.12 o
   7   3   7      102.40       94.63     13.19 o
   8   3   7      221.58      195.54     15.94 o
   9   3   7       73.26      111.31     14.42 o
  10   3   7      446.35      467.60     21.68 o
  11   3   7     1028.45     1050.28     32.56 o
  12   3   7      569.63      639.90     28.96 o
  13   3   7        4.42       13.24     19.01 o
  14   3   7      835.86      866.27     48.90 o
   1   4   7     3294.74     3255.37     42.40 o
   2   4   7       63.16       80.62      7.87 o
   3   4   7      583.38      594.04     14.56 o
   4   4   7     1329.21     1308.87     28.21 o
   5   4   7      542.08      604.12     20.04 o
   6   4   7     1135.28     1168.08     34.09 o
   7   4   7     1789.84     1866.68     47.11 o
   8   4   7       85.50       86.71     14.76 o
   9   4   7      167.98      189.25     16.11 o
  10   4   7     1795.37     1641.06     39.53 o
  11   4   7      808.23      783.93     28.93 o
  12   4   7       78.59       73.43     17.55 o
  13   4   7        1.92      -19.61     19.61 o
   0   5   7      471.09      412.02     15.07 o
   1   5   7     1866.58     1930.31     27.86 o
   2   5   7     1563.03     1458.47     26.18 o
   3   5   7      221.15      242.95     10.45 o
   4   5   7     2507.75     2526.88     38.00 o
   5   5   7      379.97      440.29     16.47 o
   6   5   7      250.59      285.82     15.46 o
   7   5   7      204.70      241.51     17.38 o
   8   5   7     3091.68     2891.72     55.55 o
   9   5   7     5283.13     5458.17     94.22 o
  10   5   7      639.04      599.91     24.86 o
  11   5   7      152.48      149.80     18.28 o
  12   5   7       82.57       92.06     18.30 o
  13   5   7      306.54      312.41     24.59 o
   1   6   7     2858.24     2922.10     47.07 o
   2   6   7     3333.55     3513.13     53.73 o
   3   6   7      246.66      233.76      9.93 o
   4   6   7       75.48      102.47      8.56 o
   5   6   7      664.47      731.15     17.30 o
   6   6   7     1600.50     1546.49     27.61 o
   7   6   7      658.71      653.37     20.18 o
   8   6   7       88.13       84.65     16.26 o
   9   6   7      253.31      311.98     35.33 o
  10   6   7      493.52      462.14     22.04 o
  11   6   7      213.00      220.86     24.21 o
  12   6   7       57.73       85.89     20.33 o
  13   6   7      113.76      120.39     31.60 o
   0   7   7      397.13      538.17     17.27 o
   1   7   7      894.11     1085.23     20.18 o
   2   7   7      690.02      771.05     17.90 o
   3   7   7       19.03       13.33      6.96 o
   4   7   7      246.80      218.85      9.80 o
   5   7   7        7.84       15.24      7.45 o
   6   7   7     1192.23     1129.02     21.77 o
   7   7   7     2018.16     2121.15     37.12 o
   8   7   7      220.25      211.55     15.78 o
   9   7   7       11.76       13.85     15.37 o
  10   7   7      141.75      123.42     20.39 o
  11   7   7       40.18        4.47     32.69 o
  12   7   7        7.40      -14.33     25.00 o
  13   7   7      119.29       55.06     37.61 o
   1   8   7       76.33       97.17      7.74 o
   2   8   7     1277.11     1415.58     23.91 o
   3   8   7     1207.60     1134.17     20.88 o
   4   8   7      638.55      573.54     14.93 o
   5   8   7     1001.66     1030.92     20.40 o
   6   8   7      298.32      341.42     12.75 o
   7   8   7      720.16      734.11     25.05 o
   8   8   7      774.74      783.51     23.27 o
   9   8   7       46.43       55.09     16.23 o
  10   8   7      136.64      128.63     19.97 o
  11   8   7       17.69        8.49     33.36 o
  12   8   7       47.92       49.15     28.49 o
   0   9   7      720.82      713.05     24.18 o
   1   9   7      975.90      971.22     18.30 o
   2   9   7      219.12      253.23     10.81 o
   3   9   7      210.31      208.10     10.81 o
   4   9   7     1451.57     1485.73     25.53 o
   5   9   7      553.97      533.15     15.03 o
   6   9   7      490.05      501.39     15.43 o
   7   9   7     1338.34     1292.18     30.96 o
   8   9   7       39.91       29.64     13.82 o
   9   9   7      239.48      248.21     21.70 o
  10   9   7      276.36      231.05     22.14 o
  11   9   7       27.37      -23.35     25.82 o
  12   9   7       35.37       -5.85     51.20 o
   1  10   7     1125.56     1127.06     20.91 o
   2  10   7        1.87       -7.67     13.63 o
   3  10   7      657.56      587.60     15.62 o
   4  10   7     1386.37     1329.53     27.43 o
   5  10   7     1162.65     1067.60     24.67 o
   6  10   7      782.27      695.88     21.78 o
   7  10   7      102.17       87.34     15.40 o
   8  10   7      540.22      469.04     22.62 o
   9  10   7      273.20      269.55     22.33 o
  10  10   7      174.79      206.64     24.52 o
  11  10   7      566.27      601.10     63.28 o
   0  11   7      602.69      629.08     21.80 o
   1  11   7     1169.06     1106.16     20.85 o
   2  11   7     2340.30     2371.71     36.84 o
   3  11   7     1606.83     1702.82     31.53 o
   4  11   7      328.13      297.01     14.50 o
   5  11   7      898.63      844.52     29.22 o
   6  11   7       43.53       38.62     13.74 o
   7  11   7       19.28        5.62     14.70 o
   8  11   7       79.26       67.29     18.58 o
   9  11   7       54.29       61.59     20.62 o
  10  11   7       52.29       50.86     30.40 o
   1  12   7      615.53      583.87     18.24 o
   2  12   7      474.40      515.20     20.47 o
   3  12   7     1428.06     1399.83     54.92 o
   4  12   7       33.86       36.65     13.47 o
   5  12   7      144.17      142.15     15.80 o
   6  12   7      272.43      249.74     17.72 o
   7  12   7       19.23       49.02     17.40 o
   8  12   7       62.66       41.28     18.56 o
   9  12   7        2.69       -4.27     23.39 o
   0  13   7      736.37      747.75     29.47 o
   1  13   7      369.63      391.91     17.19 o
   2  13   7     3017.08     2998.40     58.20 o
   3  13   7      364.37      395.82     22.60 o
   4  13   7      201.05      221.15     17.32 o
   5  13   7       58.32       58.85     15.29 o
   6  13   7       20.29       17.30     15.93 o
   7  13   7       48.87       40.48     17.37 o
   8  13   7       26.96       10.72     19.24 o
   1  14   7      588.87      616.94     27.71 o
   2  14   7       76.71       91.04     16.65 o
   3  14   7       36.30       16.79     16.21 o
   4  14   7       65.35       56.28     15.26 o
   5  14   7        9.27        7.03     16.36 o
   6  14   7      281.33      260.17     20.85 o
   7  14   7      114.55       68.42     25.43 o
   0  15   7      806.40      921.14    112.50 o
   1  15   7      773.88      765.73     31.81 o
   2  15   7      116.29      154.60     24.36 o
   3  15   7       45.66       24.61     21.63 o
   4  15   7       18.10        3.03     20.77 o
   5  15   7       16.21       29.15     17.18 o
   1  16   7      526.31      454.27     27.70 o
   2  16   7      121.28      144.00     32.82 o
   0   0   8     1703.07     1781.60     75.81 o
   2   0   8      274.00      302.65     37.26 o
   4   0   8      830.39      791.67     38.37 o
   6   0   8      166.59      184.05     17.79 o
   8   0   8      344.06      331.44     23.23 o
  10   0   8      967.15      873.63     39.85 o
  12   0   8     5174.82     4773.76    123.93 o
  14   0   8     1023.76     1013.17     60.30 o
   1   1   8      695.22      633.19     13.58 o
   2   1   8      300.92      284.70     10.81 o
   3   1   8      482.11      388.43     20.96 o
   4   1   8     3814.68     4218.17     74.54 o
   5   1   8     2131.22     2163.19     43.85 o
   6   1   8      941.77      898.68     25.99 o
   7   1   8     1455.31     1681.39     44.11 o
   8   1   8       99.03      103.11     14.65 o
   9   1   8      337.34      355.31     20.08 o
  10   1   8     2495.01     2524.16     54.80 o
  11   1   8       89.41      102.85     20.92 o
  12   1   8      535.33      549.20     28.05 o
  13   1   8       18.18       19.96     22.27 o
  14   1   8      116.05       96.69     24.39 o
   0   2   8       72.39      117.65     10.10 o
   1   2   8     3163.69     2882.16     44.41 o
   2   2   8      771.74      689.04     18.52 o
   3   2   8     3241.71     3304.48     67.79 o
   4   2   8      693.48      693.41     21.18 o
   5   2   8      832.24      762.23     26.41 o
   6   2   8      437.49      444.58     18.35 o
   7   2   8      744.58      750.47     35.11 o
   8   2   8      172.16      195.16     18.31 o
   9   2   8        3.51        4.35     14.12 o
  10   2   8      426.13      436.78     22.61 o
  11   2   8     3397.81     3454.46     66.58 o
  12   2   8      457.23      472.36     26.35 o
  13   2   8      164.96      173.02     22.05 o
  14   2   8      542.90      606.62     35.14 o
   1   3   8     5087.50     4983.19     62.17 o
   2   3   8      456.91      487.28     12.66 o
   3   3   8     4378.73     4942.16     79.15 o
   4   3   8      108.30       82.16     13.99 o
   5   3   8      645.77      618.28     20.67 o
   6   3   8     1702.89     1679.05     65.01 o
   7   3   8     1076.13     1228.61     31.91 o
   8   3   8       21.58       27.76     19.76 o
   9   3   8      630.77      627.74     25.53 o
  10   3   8       79.82       78.07     15.61 o
  11   3   8      748.27      812.15     30.42 o
  12   3   8       43.06       67.91     18.86 o
  13   3   8      203.59      199.14     22.72 o
   0   4   8    24395.97    25676.38    462.37 o
   1   4   8     1432.18     1503.89     25.13 o
   2   4   8      401.31      489.57     13.26 o
   3   4   8     3039.68     3224.03     46.04 o
   4   4   8      403.85      338.35     12.72 o
   5   4   8      200.98      177.55     13.09 o
   6   4   8      343.30      371.86     18.23 o
   7   4   8      144.93      145.56     17.16 o
   8   4   8     1037.10      937.12     42.36 o
   9   4   8       73.17       63.83     14.47 o
  10   4   8      318.35      330.13     20.14 o
  11   4   8      876.00      852.09     30.97 o
  12   4   8      181.08      197.66     20.06 o
  13   4   8       52.89       30.37     26.90 o
   1   5   8      156.50      166.00      8.21 o
   2   5   8      217.14      231.37      9.88 o
   3   5   8        9.56       10.54      6.87 o
   4   5   8      344.80      394.11     12.75 o
   5   5   8      527.09      610.61     17.74 o
   6   5   8      286.93      316.81     16.44 o
   7   5   8     2272.23     2407.36     49.90 o
   8   5   8     1021.08      972.26     40.24 o
   9   5   8      181.03      149.48     16.17 o
  10   5   8       25.24       16.38     15.08 o
  11   5   8      728.74      711.60     27.64 o
  12   5   8       38.15       15.87     16.97 o
  13   5   8      142.99      185.26     22.19 o
   0   6   8      123.36      149.34     13.24 o
   1   6   8     2848.25     3234.07     43.32 o
   2   6   8      158.44      160.12      9.13 o
   3   6   8     1138.18     1085.03     21.03 o
   4   6   8      292.18      321.25     12.24 o
   5   6   8      123.14      138.07     10.11 o
   6   6   8      160.91      130.06     11.57 o
   7   6   8     2182.61     2247.69     42.39 o
   8   6   8     1388.99     1352.55     34.66 o
   9   6   8      327.18      373.83     23.37 o
  10   6   8      313.63      311.34     23.73 o
  11   6   8      683.14      682.34     31.70 o
  12   6   8       20.17        9.15     16.87 o
  13   6   8       90.54      118.05     22.97 o
   1   7   8       17.11       12.44      7.16 o
   2   7   8       63.71       59.56      7.58 o
   3   7   8     1567.05     1496.70     26.41 o
   4   7   8       16.17       16.80      7.55 o
   5   7   8      590.73      622.84     16.19 o
   6   7   8       57.72       43.59      8.73 o
   7   7   8      158.83      191.53     13.38 o
   8   7   8      956.59      899.43     33.07 o
   9   7   8      218.94      212.53     17.11 o
  10   7   8      166.37      156.23     17.22 o
  11   7   8      536.06      593.26     34.54 o
  12   7   8       31.66       34.06     20.59 o
   0   8   8     5148.32     5577.38     90.49 o
   1   8   8       18.55       24.50      7.17 o
   2   8   8      438.26      466.86     14.56 o
   3   8   8      184.47      175.50      9.76 o
   4   8   8     3761.81     3797.33     51.72 o
   5   8   8      362.95      347.66     12.69 o
   6   8   8      197.67      170.72     10.86 o
   7   8   8     6550.36     6815.27    115.11 o
   8   8   8       35.27       35.18     14.55 o
   9   8   8      155.03      194.88     17.35 o
  10   8   8       14.07       10.64     22.55 o
  11   8   8      463.82      466.06     29.39 o
  12   8   8       49.94       59.16     34.09 o
   1   9   8      587.99      544.79     14.33 o
   2   9   8      180.97      196.92      9.85 o
   3   9   8     1105.56     1122.73     21.79 o
   4   9   8     1219.03     1216.08     23.09 o
   5   9   8     1198.89     1163.74     23.03 o
   6   9   8      349.93      387.07     14.03 o
   7   9   8     1061.82     1054.91     38.88 o
   8   9   8      144.20      123.91     15.33 o
   9   9   8      116.98      129.61     16.57 o
  10   9   8      416.22      349.64     24.72 o
  11   9   8      801.29      853.92     51.40 o
   0  10   8     1843.92     1890.83     38.58 o
   1  10   8       66.07       85.07      8.80 o
   2  10   8      297.53      333.18     12.50 o
   3  10   8     1025.84     1079.91     23.27 o
   4  10   8     4998.96     4922.55     65.87 o
   5  10   8      174.35      209.27     13.56 o
   6  10   8      113.70      112.71     13.73 o
   7  10   8      664.24      596.04     24.27 o
   8  10   8       70.15       28.36     18.99 o
   9  10   8        5.83       26.16     20.52 o
  10  10   8      268.07      259.87     23.42 o
  11  10   8      271.31      274.95     28.03 o
   1  11   8       45.73       54.25      8.78 o
   2  11   8      965.69      978.47     20.21 o
   3  11   8      388.91      377.56     16.98 o
   4  11   8       59.13       36.10     14.40 o
   5  11   8      277.88      298.81     17.80 o
   6  11   8       65.63       57.69     14.58 o
   7  11   8      759.65      708.77     27.11 o
   8  11   8      109.53       71.12     16.95 o
   9  11   8       76.18       51.20     19.74 o
  10  11   8       53.55       66.79     21.29 o
   0  12   8       54.15       87.37     29.41 o
   1  12   8     1294.56     1192.91     39.57 o
   2  12   8      509.85      586.52     19.44 o
   3  12   8     3038.20     3174.70     61.21 o
   4  12   8       23.90       20.95     13.29 o
   5  12   8       88.73       82.54     15.00 o
   6  12   8      598.74      561.59     22.88 o
   7  12   8      540.16      486.15     24.12 o
   8  12   8       23.73       36.88     18.93 o
   9  12   8        1.27      -21.71     21.71 o
   1  13   8      394.25      380.06     19.54 o
   2  13   8       84.26      113.77     14.75 o
   3  13   8      344.62      323.95     18.45 o
   4  13   8      277.85      253.08     18.01 o
   5  13   8       54.40       47.15     14.94 o
   6  13   8       31.60       52.20     16.37 o
   7  13   8      544.08      561.93     26.37 o
   8  13   8      254.81      276.27     24.08 o
   0  14   8     4909.55     4987.50    298.36 o
   1  14   8     1160.70     1150.15     32.45 o
   2  14   8       26.11       49.52     16.33 o
   3  14   8      261.52      270.37     18.30 o
   4  14   8      125.54      115.27     18.91 o
   5  14   8      160.33      169.39     17.65 o
   6  14   8      126.72      143.68     18.76 o
   1  15   8       53.01       38.59     20.98 o
   2  15   8       44.16       56.91     21.46 o
   3  15   8      373.59      372.51     23.99 o
   4  15   8        2.28       -3.16     17.21 o
   2   0   9      263.05      328.45     22.83 o
   4   0   9      501.95      826.77     32.45 o
   6   0   9      502.57      504.20     26.82 o
   8   0   9      243.65      243.03     35.32 o
  10   0   9      186.51      188.83     23.14 o
  12   0   9     2834.11     2970.97    223.41 o
   0   1   9     8718.90     8315.68    165.57 o
   1   1   9       54.25       43.26      8.00 o
   2   1   9     3168.41     3467.27     55.18 o
   3   1   9      795.72      690.28     20.98 o
   4   1   9      600.45      637.60     22.08 o
   5   1   9     1567.21     1838.19     41.45 o
   6   1   9     2034.15     2037.14     43.43 o
   7   1   9       42.44       42.03     12.66 o
   8   1   9      392.08      371.41     19.72 o
   9   1   9      773.77      800.34     28.79 o
  10   1   9     2627.24     2493.99     68.92 o
  11   1   9      222.54      255.45     23.91 o
  12   1   9      538.49      518.32     27.86 o
  13   1   9      894.75      811.99     34.59 o
   1   2   9      528.35      553.61     13.15 o
   2   2   9     1343.92     1567.31     29.49 o
   3   2   9     1300.54     1247.74     29.80 o
   4   2   9      257.52      217.03     15.36 o
   5   2   9     1842.27     2037.29     42.58 o
   6   2   9     1468.92     1409.53     39.20 o
   7   2   9       13.07       13.48     12.32 o
   8   2   9      100.34       72.60     14.41 o
   9   2   9       39.67       23.95     15.18 o
  10   2   9     1053.89     1100.24     35.02 o
  11   2   9      418.60      419.22     22.62 o
  12   2   9      273.04      296.02     23.45 o
  13   2   9      659.45      632.15     31.38 o
   0   3   9     4852.19     5246.82     87.16 o
   1   3   9     2645.08     2663.22     38.82 o
   2   3   9     1877.92     1859.60     28.92 o
   3   3   9     2012.14     1976.62     34.99 o
   4   3   9      597.92      706.12     22.41 o
   5   3   9     1245.03     1330.54     35.40 o
   6   3   9      817.19      846.43     25.83 o
   7   3   9      362.26      407.92     26.17 o
   8   3   9      514.88      500.48     22.35 o
   9   3   9      858.19      996.78     67.14 o
  10   3   9      784.13      718.22     29.13 o
  11   3   9     1186.91     1316.87     41.36 o
  12   3   9       65.01       65.31     23.19 o
  13   3   9       29.69       27.02     21.54 o
   1   4   9     2309.27     2382.24     33.04 o
   2   4   9     4313.66     4637.70     73.88 o
   3   4   9      963.50      902.61     18.33 o
   4   4   9      597.31      511.44     16.47 o
   5   4   9       87.97      105.48     12.13 o
   6   4   9      244.19      240.37     15.57 o
   7   4   9      351.68      353.89     20.97 o
   8   4   9      598.98      555.83     27.31 o
   9   4   9      109.40      121.41     17.01 o
  10   4   9     1262.35     1207.23     34.80 o
  11   4   9     1017.26      961.49     32.68 o
  12   4   9      128.72      136.33     19.15 o
  13   4   9      181.86      176.55     22.58 o
   0   5   9     2445.63     2550.90     54.17 o
   1   5   9      631.78      588.89     13.66 o
   2   5   9       63.00       74.41      7.74 o
   3   5   9      526.59      581.52     16.16 o
   4   5   9      598.76      558.45     17.04 o
   5   5   9      187.90      215.39     12.51 o
   6   5   9     2403.04     2202.55     46.44 o
   7   5   9      526.47      545.02     22.45 o
   8   5   9     2310.22     2035.18     47.78 o
   9   5   9     2327.00     2377.36     57.25 o
  10   5   9      324.91      323.72     24.10 o
  11   5   9      485.03      492.09     24.63 o
  12   5   9        4.82      -11.57     16.71 o
  13   5   9      173.84      185.00     23.01 o
   1   6   9     1205.81     1330.21     22.17 o
   2   6   9      133.31      118.22      8.83 o
   3   6   9       69.47       72.91      8.81 o
   4   6   9       76.47      122.85      9.70 o
   5   6   9       35.84       53.76      9.47 o
   6   6   9      182.20      184.67     12.23 o
   7   6   9      670.73      652.41     23.25 o
   8   6   9      524.80      506.52     19.43 o
   9   6   9      197.86      228.86     17.88 o
  10   6   9       78.32      109.54     16.75 o
  11   6   9       44.82       50.90     20.94 o
  12   6   9        3.48        7.64     20.39 o
   0   7   9      485.49      660.25     23.88 o
   1   7   9       82.50      109.05      8.50 o
   2   7   9      541.01      534.38     16.12 o
   3   7   9      499.23      505.41     16.34 o
   4   7   9      322.09      296.61     14.41 o
   5   7   9      187.94      182.70     11.16 o
   6   7   9     3573.85     3348.25     47.51 o
   7   7   9      393.47      533.94     17.55 o
   8   7   9      175.72      182.78     23.88 o
   9   7   9        5.10       -6.30     13.48 o
  10   7   9        7.51       -3.95     16.55 o
  11   7   9      157.08      163.72     22.88 o
  12   7   9        1.71        3.29     20.82 o
   1   8   9      216.29      219.93     10.12 o
   2   8   9      129.34      181.76     11.71 o
   3   8   9      493.43      529.37     15.97 o
   4   8   9     1178.29     1113.85     21.85 o
   5   8   9       91.71      104.21      9.87 o
   6   8   9     1400.44     1348.35     25.56 o
   7   8   9     1169.69     1189.67     25.34 o
   8   8   9      100.44      110.95     13.97 o
   9   8   9        1.35        7.02     14.11 o
  10   8   9       21.92        4.39     17.46 o
  11   8   9      336.88      378.30     27.75 o
   0   9   9      202.73      259.63     16.56 o
   1   9   9      314.54      345.99     11.95 o
   2   9   9      381.54      328.43     14.48 o
   3   9   9       82.53       86.67      9.96 o
   4   9   9      788.50      764.94     19.95 o
   5   9   9     2174.13     2254.92     35.44 o
   6   9   9      674.98      646.55     18.10 o
   7   9   9       44.87       76.06     12.45 o
   8   9   9       98.57      112.54     18.25 o
   9   9   9       29.31       47.49     15.53 o
  10   9   9      293.88      293.09     32.30 o
  11   9   9       26.81       21.24     19.89 o
   1  10   9      129.41      122.17     10.34 o
   2  10   9       31.28       39.29      8.64 o
   3  10   9      424.05      472.64     16.32 o
   4  10   9       44.60       85.80      9.96 o
   5  10   9      188.77      208.34     15.29 o
   6  10   9      641.87      624.48     20.45 o
   7  10   9     1168.39     1079.82     28.84 o
   8  10   9       95.16      130.99     19.10 o
   9  10   9       10.34       10.96     17.89 o
  10  10   9      286.26      253.32     23.26 o
   0  11   9     1101.83     1127.50     32.68 o
   1  11   9      636.73      546.91     17.01 o
   2  11   9      417.87      439.17     17.96 o
   3  11   9      872.60      825.77     35.64 o
   4  11   9      642.07      631.56     22.19 o
   5  11   9      285.67      333.39     16.86 o
   6  11   9      322.42      318.01     18.43 o
   7  11   9       33.77       47.70     16.09 o
   8  11   9      189.97      193.09     22.31 o
   9  11   9       70.03       81.24     20.02 o
   1  12   9       25.95       19.49     11.71 o
   2  12   9      456.86      489.24     18.07 o
   3  12   9     1130.99     1114.59     27.06 o
   4  12   9      916.30      828.71     29.47 o
   5  12   9      128.96      121.73     15.63 o
   6  12   9      237.61      213.12     17.93 o
   7  12   9      192.90      205.49     19.58 o
   8  12   9      129.45      132.30     19.71 o
   0  13   9      639.68      613.19     34.01 o
   1  13   9      182.34      199.33     14.72 o
   2  13   9      771.81      804.40     25.79 o
   3  13   9       71.43       88.64     14.94 o
   4  13   9       44.19       51.52     16.67 o
   5  13   9      121.75       91.36     15.93 o
   6  13   9      835.73      814.71     32.45 o
   7  13   9      205.54      223.26     25.75 o
   1  14   9      805.99      789.58     27.24 o
   2  14   9      844.31      778.71     29.96 o
   3  14   9      394.96      452.64     21.78 o
   4  14   9      391.73      345.47     20.40 o
   5  14   9      152.21      162.79     20.00 o
   6  14   9       30.46       42.96     22.14 o
   0  15   9      159.38      136.98     34.07 o
   1  15   9      199.63      218.14     22.11 o
   2  15   9       65.36       80.05     21.70 o
   3  15   9       10.27       38.02     18.28 o
   0   0  10      185.69      116.19     24.61 o
   2   0  10     4277.36     4239.10    156.58 o
   4   0  10      531.57      778.89     38.15 o
   6   0  10     3727.86     3666.01    116.32 o
   8   0  10     1124.14     1026.27     41.49 o
  10   0  10      746.72      666.14     50.56 o
  12   0  10      643.48      696.21     47.99 o
   1   1  10      178.74      221.99     11.80 o
   2   1  10     5829.39     6281.74     95.02 o
   3   1  10      908.83      816.69     23.69 o
   4   1  10      289.52      410.10     17.54 o
   5   1  10       14.59        9.76     12.79 o
   6   1  10      234.36      211.26     17.85 o
   7   1  10       47.44       60.25     13.68 o
   8   1  10     2959.83     2726.55     56.72 o
   9   1  10       60.37       66.76     16.06 o
  10   1  10      216.55      181.11     21.29 o
  11   1  10      508.96      509.64     29.20 o
  12   1  10      215.34      220.78     25.41 o
  13   1  10      296.55      275.22     25.26 o
   0   2  10       77.56      201.45     17.80 o
   1   2  10     2916.38     3126.64     45.97 o
   2   2  10     1665.66     1741.44     32.28 o
   3   2  10      401.43      404.72     16.45 o
   4   2  10       62.54       71.94     11.56 o
   5   2  10      143.04      151.70     15.16 o
   6   2  10      481.46      477.32     20.22 o
   7   2  10      418.29      417.64     23.04 o
   8   2  10      253.73      226.20     18.06 o
   9   2  10       44.42       53.86     15.21 o
  10   2  10      699.75      625.91     27.86 o
  11   2  10     3045.00     3157.86     67.43 o
  12   2  10      205.62      211.96     22.98 o
  13   2  10       36.02       27.56     20.39 o
   1   3  10     1963.87     1778.57     31.31 o
   2   3  10     2760.16     3041.28     43.71 o
   3   3  10      306.55      397.33     12.44 o
   4   3  10      546.43      522.97     19.52 o
   5   3  10      217.88      196.48     14.77 o
   6   3  10      910.51      887.48     27.17 o
   7   3  10      621.12      655.40     31.17 o
   8   3  10       52.13       28.71     16.84 o
   9   3  10      228.19      231.76     36.62 o
  10   3  10      745.83      739.69     32.66 o
  11   3  10       18.47       23.09     15.92 o
  12   3  10      159.55      165.11     22.00 o
  13   3  10      241.65      238.74     35.01 o
   0   4  10      801.06      948.65     27.23 o
   1   4  10     1838.81     1976.68     31.34 o
   2   4  10      337.98      407.52     12.27 o
   3   4  10      128.15      139.59      8.93 o
   4   4  10      291.86      291.93     12.64 o
   5   4  10      753.51      686.39     23.69 o
   6   4  10     1466.96     1322.61     33.56 o
   7   4  10     2195.00     2308.60     55.48 o
   8   4  10     1054.17     1035.87     32.03 o
   9   4  10     3309.18     3312.12     92.91 o
  10   4  10      216.10      188.45     21.28 o
  11   4  10       54.48       74.85     17.38 o
  12   4  10      637.30      667.81     28.80 o
  13   4  10      252.85      222.06     24.44 o
   1   5  10      883.29      898.47     19.29 o
   2   5  10       24.15       18.25      7.34 o
   3   5  10      672.09      591.66     17.22 o
   4   5  10      251.01      247.17     14.19 o
   5   5  10      164.99      164.56     12.30 o
   6   5  10       48.02       41.60     10.80 o
   7   5  10      171.31      179.02     16.06 o
   8   5  10      760.37      717.72     27.24 o
   9   5  10       85.90      113.22     18.08 o
  10   5  10       18.26       16.70     15.12 o
  11   5  10      238.35      206.37     23.17 o
  12   5  10       83.69       63.34     21.65 o
   0   6  10        9.81       27.45     11.38 o
   1   6  10      237.96      229.97     10.99 o
   2   6  10       47.20       48.98      8.24 o
   3   6  10      311.17      258.68     11.51 o
   4   6  10      710.61      687.22     19.02 o
   5   6  10      263.45      236.34     12.15 o
   6   6  10      581.68      565.54     21.58 o
   7   6  10      596.98      653.51     22.14 o
   8   6  10      385.62      373.19     19.99 o
   9   6  10      381.13      374.62     23.60 o
  10   6  10      224.43      212.30     18.94 o
  11   6  10       12.75        9.41     16.47 o
  12   6  10       47.81       37.22     17.75 o
   1   7  10      152.21      176.43      9.82 o
   2   7  10     1099.97     1083.69     22.77 o
   3   7  10       11.43       15.28      8.23 o
   4   7  10      131.07      140.75     11.38 o
   5   7  10       40.97       41.71      9.95 o
   6   7  10       62.19       71.59     10.97 o
   7   7  10      374.38      396.97     16.44 o
   8   7  10      132.37      139.89     13.17 o
   9   7  10      245.75      216.58     18.26 o
  10   7  10       11.23       40.22     15.64 o
  11   7  10      367.34      361.37     27.42 o
  12   7  10      109.84      100.79     22.75 o
   0   8  10      931.50      854.51     28.80 o
   1   8  10      792.31      833.58     18.50 o
   2   8  10      876.72      873.69     20.62 o
   3   8  10      162.59      173.92     11.23 o
   4   8  10      718.22      683.54     20.92 o
   5   8  10      403.62      450.66     14.98 o
   6   8  10      141.34      102.27     10.60 o
   7   8  10      367.75      348.76     15.14 o
   8   8  10      512.17      505.42     19.27 o
   9   8  10      443.23      469.49     22.27 o
  10   8  10      167.48      178.95     19.90 o
  11   8  10      271.74      288.86     23.38 o
   1   9  10      691.01      681.63     16.56 o
   2   9  10     2174.10     2301.64     35.45 o
   3   9  10      251.59      255.96     12.98 o
   4   9  10      168.56      188.30     12.20 o
   5   9  10       56.92       50.48      9.76 o
   6   9  10      286.18      255.07     13.17 o
   7   9  10       86.68       74.78     12.77 o
   8   9  10       72.25       59.22     14.98 o
   9   9  10       11.70       12.92     15.21 o
  10   9  10      575.48      557.46     28.88 o
  11   9  10        1.99       19.26     36.48 o
   0  10  10       33.29       42.73     13.49 o
   1  10  10      466.18      476.13     14.58 o
   2  10  10      478.79      504.26     15.73 o
   3  10  10      719.58      682.65     18.50 o
   4  10  10     2944.60     3058.32     48.18 o
   5  10  10      198.82      223.74     14.50 o
   6  10  10       31.64       23.30     12.27 o
   7  10  10      254.04      306.28     17.86 o
   8  10  10      225.64      221.33     21.00 o
   9  10  10       61.62       47.66     19.34 o
  10  10  10        7.69      -11.73     23.42 o
   1  11  10      275.47      256.19     12.31 o
   2  11  10       88.51      116.84     14.29 o
   3  11  10      381.81      359.09     16.38 o
   4  11  10      267.50      270.76     16.49 o
   5  11  10     1199.00     1152.84     27.92 o
   6  11  10      143.50      132.91     15.62 o
   7  11  10       36.91       38.20     16.19 o
   8  11  10       49.11       40.93     17.00 o
   9  11  10       47.99       18.68     22.69 o
   0  12  10      298.49      284.40     27.42 o
   1  12  10       36.42       26.14     10.93 o
   2  12  10      136.16      148.28     13.65 o
   3  12  10       26.99       35.95     11.91 o
   4  12  10       86.17      102.26     15.25 o
   5  12  10       34.03       20.92     15.95 o
   6  12  10       27.06       59.58     16.16 o
   7  12  10      610.44      622.16     26.79 o
   8  12  10        4.89       16.21     17.10 o
   1  13  10      371.70      361.24     17.49 o
   2  13  10      390.69      340.91     18.72 o
   3  13  10      173.42      199.44     17.02 o
   4  13  10      157.42      143.37     16.58 o
   5  13  10      157.83      146.87     19.09 o
   6  13  10      229.98      216.93     19.55 o
   7  13  10       22.65       27.35     17.24 o
   0  14  10      478.30      520.50     42.34 o
   1  14  10      156.08      155.22     19.04 o
   2  14  10       81.80       96.16     17.60 o
   3  14  10       25.89       21.45     19.69 o
   4  14  10       77.23       63.07     15.57 o
   5  14  10      114.34      117.04     17.29 o
   1  15  10      407.28      361.00     28.13 o
   2  15  10      351.34      294.20     26.30 o
   2   0  11     1430.41     1417.36     60.33 o
   4   0  11      530.32      553.26     31.71 o
   6   0  11       31.70       18.87     24.26 o
   8   0  11      371.85      398.39     32.77 o
  10   0  11       48.55       39.52     26.44 o
  12   0  11      955.16     1006.93     58.02 o
   0   1  11     1827.96     2238.60     66.97 o
   1   1  11      224.89      211.74     10.71 o
   2   1  11       94.30      122.23      9.61 o
   3   1  11      156.46      138.69     12.92 o
   4   1  11      421.99      505.56     20.29 o
   5   1  11      203.36      182.53     14.87 o
   6   1  11      254.46      233.12     20.85 o
   7   1  11      166.82      167.72     19.35 o
   8   1  11     1049.15      993.16     37.67 o
   9   1  11       15.82      -16.88     16.88 o
  10   1  11       74.36       74.70     17.88 o
  11   1  11      151.04      159.47     22.97 o
  12   1  11       92.06       72.07     22.59 o
  13   1  11      248.17      253.53     24.38 o
   1   2  11     4033.46     4154.80     65.95 o
   2   2  11      590.47      574.08     17.36 o
   3   2  11      582.19      494.41     33.71 o
   4   2  11      103.45       85.41     13.56 o
   5   2  11     1432.47     1414.23     34.49 o
   6   2  11      123.91      151.63     16.68 o
   7   2  11       80.30       94.89     15.37 o
   8   2  11      206.70      148.72     20.78 o
   9   2  11      322.84      347.40     25.26 o
  10   2  11      270.34      267.19     21.97 o
  11   2  11       12.37       -4.63     17.58 o
  12   2  11      318.43      319.29     27.80 o
  13   2  11       56.48       97.31     22.15 o
   0   3  11      142.51       82.34     11.11 o
   1   3  11     2830.73     2659.92     43.35 o
   2   3  11      373.68      426.07     16.88 o
   3   3  11      242.23      278.48     10.99 o
   4   3  11     1471.21     1385.48     30.49 o
   5   3  11       95.48       79.08     14.49 o
   6   3  11      224.01      222.05     16.56 o
   7   3  11      263.43      282.64     18.51 o
   8   3  11      217.39      238.71     20.26 o
   9   3  11      513.69      472.68     31.61 o
  10   3  11       67.22       46.39     20.69 o
  11   3  11      291.38      293.38     26.98 o
  12   3  11      545.38      531.55     28.86 o
  13   3  11      484.43      541.51     46.50 o
   1   4  11      278.03      268.58     11.08 o
   2   4  11     1237.55     1295.52     31.91 o
   3   4  11      996.66      970.27     20.49 o
   4   4  11      253.09      286.10     12.38 o
   5   4  11      106.53      109.90     11.71 o
   6   4  11     1055.94     1024.20     30.73 o
   7   4  11       55.70       56.76     14.35 o
   8   4  11      198.90      228.32     18.60 o
   9   4  11      304.41      270.48     20.08 o
  10   4  11      267.75      220.61     20.66 o
  11   4  11      318.87      288.99     24.81 o
  12   4  11       29.07        7.33     22.49 o
   0   5  11     4703.33     5054.68     99.62 o
   1   5  11      232.48      243.31     11.24 o
   2   5  11      247.73      288.50     11.58 o
   3   5  11      535.20      596.23     16.23 o
   4   5  11      848.84      913.03     21.07 o
   5   5  11        0.47        7.76      9.46 o
   6   5  11      648.65      640.27     27.10 o
   7   5  11      189.61      239.39     19.83 o
   8   5  11      785.56      767.94     29.01 o
   9   5  11     1015.09      975.57     33.39 o
  10   5  11       15.67       29.96     15.65 o
  11   5  11      130.66      118.14     18.49 o
  12   5  11       49.99       41.10     18.19 o
   1   6  11      265.19      264.86     11.97 o
   2   6  11       67.76       85.11      8.98 o
   3   6  11      746.03      740.86     20.11 o
   4   6  11      619.42      616.14     17.62 o
   5   6  11      642.56      650.52     20.53 o
   6   6  11       18.75        4.64     10.17 o
   7   6  11       20.14        7.80     11.48 o
   8   6  11      446.78      407.42     19.48 o
   9   6  11        2.43       13.13     14.30 o
  10   6  11      136.16      158.68     18.27 o
  11   6  11       57.60       56.80     17.56 o
  12   6  11      120.80      120.49     19.75 o
   0   7  11      162.68      179.88     15.74 o
   1   7  11      315.57      289.88     12.75 o
   2   7  11     2716.17     2838.79     43.65 o
   3   7  11      667.76      695.37     22.48 o
   4   7  11      177.24      193.38     11.96 o
   5   7  11      247.87      276.68     14.38 o
   6   7  11      168.37      184.34     13.29 o
   7   7  11       38.66       39.66     13.36 o
   8   7  11      148.27      140.86     13.92 o
   9   7  11      615.98      640.98     23.60 o
  10   7  11        9.31        5.92     16.40 o
  11   7  11       62.58       53.65     22.30 o
   1   8  11      861.18      854.34     20.96 o
   2   8  11      395.17      431.03     15.26 o
   3   8  11       22.44       31.14     10.96 o
   4   8  11      121.76      164.98     11.90 o
   5   8  11      489.75      503.50     17.95 o
   6   8  11       79.17       75.91     11.01 o
   7   8  11      239.10      244.20     13.99 o
   8   8  11        8.41       29.64     11.98 o
   9   8  11      161.61      128.58     25.89 o
  10   8  11       21.33       41.24     16.84 o
  11   8  11      151.79      156.99     19.35 o
   0   9  11     1226.44     1348.29     38.41 o
   1   9  11      102.43      116.55     10.19 o
   2   9  11      146.02      136.76     10.86 o
   3   9  11      211.98      200.29     11.88 o
   4   9  11      511.80      551.81     16.99 o
   5   9  11      704.22      676.93     20.35 o
   6   9  11      340.58      298.74     14.15 o
   7   9  11       83.79       89.10     15.19 o
   8   9  11       19.01       15.42     14.38 o
   9   9  11      399.74      454.46     26.02 o
  10   9  11       88.32       64.90     21.24 o
   1  10  11      655.99      607.33     17.86 o
   2  10  11      157.98      173.69     11.74 o
   3  10  11      381.75      331.96     14.72 o
   4  10  11      845.71      894.61     21.84 o
   5  10  11      106.22      131.50     14.48 o
   6  10  11      472.39      422.98     18.21 o
   7  10  11      140.27      157.17     15.62 o
   8  10  11      100.54      123.04     19.08 o
   9  10  11       88.17       91.42     19.98 o
   0  11  11       24.54       49.13     17.40 o
   1  11  11      180.01      185.70     13.62 o
   2  11  11       20.79       20.55     10.07 o
   3  11  11      269.57      262.06     15.21 o
   4  11  11       99.11      105.82     13.31 o
   5  11  11       25.19        8.77     13.13 o
   6  11  11      120.68      140.99     16.29 o
   7  11  11      211.61      203.97     19.26 o
   8  11  11      101.18       86.89     22.91 o
   1  12  11       15.46       20.37     11.75 o
   2  12  11       89.60       67.41     12.84 o
   3  12  11      115.48      114.39     13.22 o
   4  12  11      116.40      128.49     15.86 o
   5  12  11      312.73      340.50     19.70 o
   6  12  11      391.29      326.29     23.91 o
   7  12  11        4.37       31.19     16.65 o
   0  13  11      225.23      213.67     24.29 o
   1  13  11      339.11      381.32     19.56 o
   2  13  11       15.78       35.39     14.30 o
   3  13  11       48.86       63.30     14.98 o
   4  13  11      193.58      163.42     17.16 o
   5  13  11       94.98      132.39     17.01 o
   6  13  11      801.55      766.42     32.56 o
   1  14  11      149.19      177.60     19.69 o
   2  14  11       26.83       42.27     17.35 o
   3  14  11      195.75      231.82     20.67 o
   4  14  11      141.24      173.10     17.97 o
   0   0  12     2022.28     2001.49     88.91 o
   2   0  12     4900.26     4625.07    124.26 o
   4   0  12       74.95       80.36     19.13 o
   6   0  12      298.97      291.77     27.27 o
   8   0  12       74.13       36.02     36.42 o
  10   0  12     1395.49     1309.71     60.43 o
  12   0  12      473.58      488.88     43.23 o
   1   1  12      130.80      118.99      9.24 o
   2   1  12     1574.03     1328.51     28.95 o
   3   1  12       72.04       80.07     12.88 o
   4   1  12       30.00        7.23     13.54 o
   5   1  12      280.09      254.59     16.76 o
   6   1  12     1879.15     1886.87     43.43 o
   7   1  12       11.01        8.47     15.32 o
   8   1  12      252.63      279.59     21.88 o
   9   1  12        0.38      -18.06     20.91 o
  10   1  12      480.69      475.27     28.98 o
  11   1  12      180.82      199.10     24.16 o
  12   1  12      200.44      197.43     25.13 o
   0   2  12      375.77      364.87     18.12 o
   1   2  12      260.86      295.11     12.89 o
   2   2  12     1910.11     2140.44     38.89 o
   3   2  12      162.74      148.69     11.71 o
   4   2  12      133.92      152.82     14.39 o
   5   2  12      115.72      126.42     13.94 o
   6   2  12     2557.37     2487.12     52.44 o
   7   2  12      220.08      233.36     20.42 o
   8   2  12      517.94      477.28     23.23 o
   9   2  12      403.20      414.76     23.26 o
  10   2  12       53.95       66.08     20.60 o
  11   2  12      182.34      157.72     24.44 o
  12   2  12       56.94       32.10     21.92 o
   1   3  12      799.65      859.81     20.94 o
   2   3  12      749.55      782.32     21.10 o
   3   3  12      189.96      183.26     12.41 o
   4   3  12      123.35      112.85      9.94 o
   5   3  12      326.32      284.40     17.65 o
   6   3  12       14.21        7.24     15.16 o
   7   3  12       67.72       97.99     17.79 o
   8   3  12      206.38      184.25     18.25 o
   9   3  12      276.51      273.27     20.67 o
  10   3  12      182.39      182.24     19.75 o
  11   3  12      100.55      118.92     23.24 o
  12   3  12      118.88      130.32     25.64 o
   0   4  12      155.96      127.39     13.30 o
   1   4  12       79.68       77.77      9.83 o
   2   4  12      114.74      101.02     10.58 o
   3   4  12      483.47      525.38     15.27 o
   4   4  12      341.52      427.76     15.05 o
   5   4  12      618.45      602.64     19.68 o
   6   4  12      443.65      464.01     24.17 o
   7   4  12       92.40       55.42     15.08 o
   8   4  12      140.74      150.59     19.90 o
   9   4  12      379.79      401.47     23.11 o
  10   4  12       89.01       90.71     21.16 o
  11   4  12       52.38       56.60     17.56 o
  12   4  12      347.03      354.29     26.04 o
   1   5  12      241.03      240.40     11.68 o
   2   5  12      118.08      113.84     11.20 o
   3   5  12      881.69      887.40     19.98 o
   4   5  12      171.65      158.33     12.61 o
   5   5  12      250.74      261.73     13.30 o
   6   5  12       76.00       77.49     13.96 o
   7   5  12      229.36      221.64     18.16 o
   8   5  12      151.06      134.60     17.44 o
   9   5  12        6.66       -6.25     14.89 o
  10   5  12        2.71      -15.17     15.17 o
  11   5  12       32.78       21.85     16.86 o
  12   5  12       53.02       43.26     18.00 o
   0   6  12     1277.83     1185.57     33.87 o
   1   6  12      143.11      157.43     10.66 o
   2   6  12      108.82       92.33      9.87 o
   3   6  12      480.59      514.95     16.10 o
   4   6  12      352.65      381.35     14.83 o
   5   6  12     1025.54     1072.43     24.92 o
   6   6  12      115.93      126.56     13.25 o
   7   6  12      230.55      241.42     15.29 o
   8   6  12      252.00      253.35     16.99 o
   9   6  12      334.97      383.89     22.48 o
  10   6  12       12.58       18.85     19.77 o
  11   6  12       21.38        8.43     16.91 o
   1   7  12     1618.85     1532.05     43.33 o
   2   7  12       37.00       42.25      9.46 o
   3   7  12     1422.41     1428.59     27.59 o
   4   7  12      233.91      225.57     12.84 o
   5   7  12       59.25       52.78     10.70 o
   6   7  12       48.42       36.62     13.21 o
   7   7  12      134.66      177.20     14.34 o
   8   7  12      632.05      593.81     20.88 o
   9   7  12      229.80      215.72     15.81 o
  10   7  12       23.16       22.97     14.40 o
  11   7  12       40.20       41.14     19.79 o
   0   8  12      365.07      397.87     21.92 o
   1   8  12      253.99      250.42     15.37 o
   2   8  12      697.10      795.41     20.70 o
   3   8  12      449.62      465.91     16.33 o
   4   8  12      301.37      292.30     14.12 o
   5   8  12      233.99      214.38     15.69 o
   6   8  12      774.15      686.87     22.79 o
   7   8  12      372.79      393.90     16.67 o
   8   8  12      325.01      330.06     17.24 o
   9   8  12        2.99      -14.80     14.80 o
  10   8  12      198.89      173.86     19.17 o
   1   9  12     1198.16     1124.89     25.39 o
   2   9  12     1363.27     1430.90     28.50 o
   3   9  12      324.05      313.08     14.32 o
   4   9  12      644.93      769.60     26.37 o
   5   9  12     1123.55     1042.25     23.93 o
   6   9  12      646.84      592.92     19.69 o
   7   9  12       39.69       28.54     14.58 o
   8   9  12        5.33       29.00     15.02 o
   9   9  12       38.17       75.81     18.97 o
  10   9  12      112.17       75.41     21.51 o
   0  10  12      678.76      702.39     27.83 o
   1  10  12      125.62      117.09     11.62 o
   2  10  12       23.33       22.45     10.24 o
   3  10  12      430.43      444.20     22.80 o
   4  10  12      351.07      396.86     15.70 o
   5  10  12      518.40      500.29     19.37 o
   6  10  12        6.61       29.33     13.57 o
   7  10  12      144.20      155.78     16.99 o
   8  10  12      326.54      296.41     23.03 o
   9  10  12      136.90      143.93     37.03 o
   1  11  12      327.88      342.07     15.11 o
   2  11  12        9.07       -4.86     11.00 o
   3  11  12      240.43      260.27     15.55 o
   4  11  12       58.22       58.68     12.93 o
   5  11  12       68.96       68.37     13.43 o
   6  11  12       71.78       71.58     17.21 o
   7  11  12      463.28      463.72     26.54 o
   8  11  12      184.95      130.92     21.44 o
   0  12  12       17.81       33.84     19.11 o
   1  12  12       53.07       60.99     12.74 o
   2  12  12      295.51      330.07     17.14 o
   3  12  12      232.03      227.83     15.76 o
   4  12  12      149.87      149.32     16.33 o
   5  12  12      241.25      222.46     18.18 o
   6  12  12      158.43      226.09     20.12 o
   7  12  12       22.59       37.12     19.05 o
   1  13  12        2.18      -13.75     13.75 o
   2  13  12       29.46       20.84     15.13 o
   3  13  12       36.16       26.86     14.79 o
   4  13  12      130.36      159.14     17.18 o
   5  13  12       63.26       70.16     16.16 o
   0  14  12       98.50      132.85     31.48 o
   1  14  12        3.43      -15.26     16.50 o
   2  14  12       55.41       33.65     19.43 o
   3  14  12       59.11       43.02     21.61 o
   2   0  13     1556.41     1383.81     36.88 o
   4   0  13     1790.63     1884.40     64.95 o
   6   0  13        1.59       18.84     20.88 o
   8   0  13      437.01      411.16    103.34 o
  10   0  13     1204.88     1122.05     82.75 o
  12   0  13      157.30      177.60     35.98 o
   0   1  13      689.63      618.29     34.76 o
   1   1  13      167.51      168.39     10.30 o
   2   1  13       81.66      111.79     10.65 o
   3   1  13       63.19       55.81     13.49 o
   4   1  13      338.50      302.74     21.34 o
   5   1  13        5.83        7.47     13.29 o
   6   1  13       47.57       74.79     15.27 o
   7   1  13      392.76      405.14     22.14 o
   8   1  13     1273.26     1175.72     35.83 o
   9   1  13      481.24      490.46     28.39 o
  10   1  13      428.29      327.68     37.15 o
  11   1  13       89.01       55.47     25.66 o
  12   1  13       26.76        1.25     29.78 o
   1   2  13      315.03      340.62     14.55 o
   2   2  13      217.08      181.90     11.90 o
   3   2  13       31.42       19.20      9.80 o
   4   2  13      165.67      172.13     15.18 o
   5   2  13      447.31      476.06     22.29 o
   6   2  13     1155.50     1063.33     32.49 o
   7   2  13      275.59      259.47     19.25 o
   8   2  13      204.21      196.35     22.05 o
   9   2  13       34.62       -8.61     20.43 o
  10   2  13      196.09      216.65     27.18 o
  11   2  13       80.62       65.14     20.99 o
  12   2  13        5.06      -21.77     29.90 o
   0   3  13     1137.51     1136.51     30.99 o
   1   3  13      860.79      927.34     23.08 o
   2   3  13       60.94       36.74      9.88 o
   3   3  13      189.17      214.83     13.22 o
   4   3  13       94.09       92.71     11.48 o
   5   3  13      840.86      811.49     34.15 o
   6   3  13      234.01      230.44     18.58 o
   7   3  13       73.38       84.64     15.76 o
   8   3  13       57.29       30.57     18.23 o
   9   3  13       61.69       46.39     16.52 o
  10   3  13       68.17       52.02     21.13 o
  11   3  13      998.98     1047.05     38.00 o
  12   3  13      118.90      112.79     23.44 o
   1   4  13      933.11      933.16     23.13 o
   2   4  13       70.53       62.06     10.82 o
   3   4  13      517.52      488.82     18.47 o
   4   4  13      218.54      194.70     16.33 o
   5   4  13     1582.66     1538.83     35.25 o
   6   4  13      945.71      915.75     25.68 o
   7   4  13      127.08      100.72     18.51 o
   8   4  13       17.36       12.98     16.77 o
   9   4  13      196.08      243.70     30.54 o
  10   4  13      369.11      377.09     27.66 o
  11   4  13       31.75       16.09     18.74 o
   0   5  13     2229.44     2267.67     63.69 o
   1   5  13      493.67      536.38     19.37 o
   2   5  13      132.06      135.82     11.94 o
   3   5  13     1021.26      896.61     20.63 o
   4   5  13      490.95      431.25     15.64 o
   5   5  13      293.55      307.71     14.44 o
   6   5  13      850.96      771.90     22.27 o
   7   5  13      121.51      158.60     15.95 o
   8   5  13       77.03       73.49     16.99 o
   9   5  13      374.20      359.85     22.71 o
  10   5  13       67.95       91.24     21.15 o
  11   5  13       12.17       -3.39     16.94 o
   1   6  13      939.73      898.80     21.55 o
   2   6  13      464.49      455.34     17.78 o
   3   6  13      416.95      444.05     15.47 o
   4   6  13       16.76        7.86     11.52 o
   5   6  13      347.81      408.70     16.40 o
   6   6  13        3.78       14.27     10.72 o
   7   6  13        6.69       23.70     12.80 o
   8   6  13      307.04      282.47     16.65 o
   9   6  13       12.12        3.39     13.81 o
  10   6  13      139.06      154.61     21.39 o
  11   6  13       21.23       28.17     19.56 o
   0   7  13      676.83      620.15     26.89 o
   1   7  13     2976.42     3014.39     47.17 o
   2   7  13     1182.88     1230.45     28.63 o
   3   7  13      662.70      640.23     18.80 o
   4   7  13      451.26      401.37     15.67 o
   5   7  13      111.19      120.56     12.85 o
   6   7  13      289.70      296.68     15.85 o
   7   7  13     1096.84     1015.03     28.58 o
   8   7  13       27.44       24.71     12.52 o
   9   7  13      241.30      266.28     17.10 o
  10   7  13       80.69       87.52     16.55 o
   1   8  13      293.61      302.87     14.68 o
   2   8  13      183.28      172.57     14.11 o
   3   8  13      531.89      503.74     17.24 o
   4   8  13      343.32      350.11     15.62 o
   5   8  13       80.69      101.24     12.22 o
   6   8  13      414.50      422.38     21.39 o
   7   8  13      186.63      173.73     16.71 o
   8   8  13       85.49      106.93     14.21 o
   9   8  13       74.30       81.05     16.99 o
  10   8  13       58.55       63.03     23.66 o
   0   9  13     1619.44     1676.71     45.28 o
   1   9  13     2297.80     2150.05     45.52 o
   2   9  13       83.24       89.16     13.08 o
   3   9  13      486.89      481.95     17.47 o
   4   9  13      234.48      263.73     14.78 o
   5   9  13       33.51       27.92     11.33 o
   6   9  13      336.54      315.40     15.30 o
   7   9  13      928.46      899.84     31.26 o
   8   9  13      313.74      278.49     19.59 o
   9   9  13       35.00       30.82     18.39 o
   1  10  13      215.80      233.77     13.83 o
   2  10  13      149.66      174.94     14.02 o
   3  10  13      932.00      849.77     21.90 o
   4  10  13      635.35      698.12     20.35 o
   5  10  13       75.11       60.80     13.45 o
   6  10  13       62.47       44.96     14.76 o
   7  10  13        2.64       29.37     16.92 o
   8  10  13       26.19       57.11     25.40 o
   0  11  13      426.00      403.90     23.33 o
   1  11  13      240.02      279.85     14.82 o
   2  11  13       49.13       39.13     12.75 o
   3  11  13      153.86      141.69     14.20 o
   4  11  13       82.11      114.99     14.12 o
   5  11  13      116.29      129.32     14.93 o
   6  11  13      307.54      322.22     21.28 o
   7  11  13      650.00      713.67     37.01 o
   1  12  13       82.50       78.54     15.25 o
   2  12  13        9.13       33.59     13.99 o
   3  12  13      310.32      300.03     17.36 o
   4  12  13      110.95      123.80     16.56 o
   5  12  13      342.97      348.06     21.18 o
   6  12  13      262.49      238.26     23.71 o
   0  13  13      224.39      244.97     26.70 o
   1  13  13      164.75      163.47     17.34 o
   2  13  13       47.36       42.52     17.01 o
   3  13  13      168.59      197.59     18.16 o
   4  13  13       65.55       69.79     18.10 o
   0   0  14     1128.41     1023.22     62.31 o
   2   0  14     1027.48     1096.36     31.59 o
   4   0  14      601.25      480.40     34.80 o
   6   0  14      141.89      126.90     26.14 o
   8   0  14     1652.84     1706.91     66.23 o
  10   0  14      999.75     1054.38     81.96 o
   1   1  14      585.57      553.42     23.65 o
   2   1  14     1157.59     1231.90     40.56 o
   3   1  14      197.68      186.49     13.15 o
   4   1  14      107.00      109.30     16.70 o
   5   1  14       45.09       35.81     14.95 o
   6   1  14      929.02      859.34     32.75 o
   7   1  14      238.75      271.20     22.18 o
   8   1  14      430.38      392.45     25.06 o
   9   1  14       55.32       44.34     22.53 o
  10   1  14      623.27      578.26     43.67 o
  11   1  14       10.17        7.39     23.72 o
   0   2  14      365.49      361.49     27.63 o
   1   2  14      212.91      203.59     12.30 o
   2   2  14     3145.79     3133.17     56.64 o
   3   2  14      469.04      451.33     17.50 o
   4   2  14      623.12      509.44     22.96 o
   5   2  14      698.14      704.07     22.69 o
   6   2  14      716.09      645.00     49.41 o
   7   2  14     2390.08     2507.03     55.45 o
   8   2  14      323.83      330.29     27.18 o
   9   2  14      181.01      161.61     22.15 o
  10   2  14      395.94      326.89     26.33 o
  11   2  14       10.33       17.46     23.50 o
   1   3  14     1879.84     1843.41     36.12 o
   2   3  14      396.17      370.33     16.05 o
   3   3  14      783.31      705.80     22.54 o
   4   3  14       53.00       56.08     12.25 o
   5   3  14       94.74       97.91     15.84 o
   6   3  14       23.91       19.82     11.12 o
   7   3  14      112.09      109.82     17.73 o
   8   3  14      184.35      154.74     18.93 o
   9   3  14      146.87      134.68     24.63 o
  10   3  14      179.35      187.42     24.10 o
  11   3  14       25.70       39.65     19.41 o
   0   4  14      836.66      837.57     33.01 o
   1   4  14      982.09      962.37     24.15 o
   2   4  14     3542.54     3534.24     62.49 o
   3   4  14     4481.49     4492.55     74.58 o
   4   4  14      872.84      837.01     25.70 o
   5   4  14      131.29      154.71     14.84 o
   6   4  14       40.13       92.24     16.31 o
   7   4  14      124.49      105.10     17.50 o
   8   4  14       72.47       55.48     19.09 o
   9   4  14        1.09       10.44     18.44 o
  10   4  14      111.95       89.45     25.58 o
  11   4  14      536.90      554.47     29.80 o
   1   5  14      264.23      259.53     14.55 o
   2   5  14     1889.88     1876.81     36.74 o
   3   5  14     2060.46     2046.81     40.77 o
   4   5  14     2324.56     2181.55     43.53 o
   5   5  14       30.87       14.24     12.42 o
   6   5  14        7.16       21.74     14.64 o
   7   5  14      180.64      192.45     17.18 o
   8   5  14       14.16        1.45     19.82 o
   9   5  14       26.37       25.16     21.11 o
  10   5  14        9.17        5.47     17.51 o
  11   5  14       24.48      -13.69     20.90 o
   0   6  14      102.48      142.55     16.00 o
   1   6  14      748.97      767.94     22.85 o
   2   6  14      144.83      161.17     13.86 o
   3   6  14      553.99      523.17     24.86 o
   4   6  14      204.36      202.66     15.62 o
   5   6  14      322.32      338.82     18.85 o
   6   6  14      125.41      108.62     15.19 o
   7   6  14      372.15      327.82     19.55 o
   8   6  14      405.71      339.67     22.23 o
   9   6  14       29.74       27.18     19.16 o
  10   6  14      113.39      125.53     18.87 o
   1   7  14      896.29      880.33     25.07 o
   2   7  14      369.23      381.50     18.08 o
   3   7  14      133.28      153.55     14.10 o
   4   7  14       52.99       50.58     12.92 o
   5   7  14      932.69      985.90     29.36 o
   6   7  14      465.01      443.18     21.45 o
   7   7  14      208.19      253.07     20.16 o
   8   7  14       20.40       16.20     16.21 o
   9   7  14       48.92       57.73     20.67 o
  10   7  14      282.54      333.68     22.32 o
   0   8  14     3533.85     3519.13     77.24 o
   1   8  14      639.38      577.11     19.29 o
   2   8  14       58.69      107.84     13.60 o
   3   8  14        0.66       11.38     12.27 o
   4   8  14       90.98       86.65     13.72 o
   5   8  14      104.60      144.20     15.79 o
   6   8  14     1104.26     1064.90     34.78 o
   7   8  14      833.56      905.66     29.93 o
   8   8  14      233.62      193.24     19.44 o
   9   8  14      380.73      447.03     33.98 o
   1   9  14     1663.50     1496.39     33.77 o
   2   9  14        7.61        7.92     12.54 o
   3   9  14       14.05        0.95     12.64 o
   4   9  14      118.80      139.38     15.00 o
   5   9  14      571.98      600.90     24.86 o
   6   9  14       32.49       33.36     14.15 o
   7   9  14      357.19      378.36     24.22 o
   8   9  14      287.65      273.50     25.92 o
   0  10  14      336.96      371.30     24.08 o
   1  10  14      533.35      517.17     18.96 o
   2  10  14       43.95       54.12     13.29 o
   3  10  14      829.42      871.01     24.87 o
   4  10  14       94.73       81.61     14.46 o
   5  10  14       17.17        7.59     14.90 o
   6  10  14      134.63      145.18     17.44 o
   7  10  14      151.00      132.09     20.51 o
   1  11  14      299.63      276.72     15.17 o
   2  11  14      121.16      146.95     14.24 o
   3  11  14      135.64      147.77     18.50 o
   4  11  14      174.31      176.09     17.32 o
   5  11  14       88.72      103.32     16.57 o
   6  11  14      229.16      201.18     22.81 o
   0  12  14       27.78       32.26     16.70 o
   1  12  14       85.16       78.81     15.20 o
   2  12  14      375.33      392.06     20.78 o
   3  12  14      731.92      691.44     29.99 o
   4  12  14      386.47      393.18     24.47 o
   5  12  14      358.54      444.97     26.75 o
   1  13  14      289.06      301.32     21.75 o
   2  13  14      240.75      257.27     21.41 o
   2   0  15     4596.56     4619.72    128.82 o
   4   0  15      980.63     1017.08     66.53 o
   6   0  15      266.39      236.10     41.43 o
   8   0  15      149.10      162.71     29.98 o
  10   0  15       61.13       59.54     37.11 o
   0   1  15     9889.38    10257.62    260.94 o
   1   1  15      758.08      754.13     30.41 o
   2   1  15      457.62      432.68     17.18 o
   3   1  15      188.97      212.16     18.47 o
   4   1  15       54.37       63.40     16.37 o
   5   1  15      103.78      112.80     22.23 o
   6   1  15     2084.66     2039.53     52.66 o
   7   1  15      371.78      347.21     24.24 o
   8   1  15      219.94      182.82     21.94 o
   9   1  15      286.55      293.56     24.36 o
  10   1  15       19.74       24.53     26.76 o
  11   1  15      261.30      289.10     27.60 o
   1   2  15      364.17      400.83     16.53 o
   2   2  15      523.26      507.47     31.13 o
   3   2  15      216.86      211.49     14.76 o
   4   2  15      222.70      204.84     15.69 o
   5   2  15      871.06      923.69     31.95 o
   6   2  15     1970.24     1820.94     45.36 o
   7   2  15      633.24      595.23     27.08 o
   8   2  15      249.28      251.40     26.87 o
   9   2  15      112.55      106.22     18.78 o
  10   2  15      464.06      395.27     28.21 o
  11   2  15      109.96      141.79     41.02 o
   0   3  15      889.28      990.12     45.35 o
   1   3  15      519.19      501.77     21.20 o
   2   3  15     1039.70     1013.47     26.22 o
   3   3  15     1559.02     1548.77     34.10 o
   4   3  15      674.87      720.92     24.09 o
   5   3  15      571.58      552.66     21.72 o
   6   3  15      251.15      183.94     19.81 o
   7   3  15      232.39      215.96     26.00 o
   8   3  15      144.55      137.78     18.95 o
   9   3  15       49.06       67.25     18.41 o
  10   3  15       47.14       68.31     19.34 o
  11   3  15       11.09       25.05     22.21 o
   1   4  15      178.86      187.78     13.64 o
   2   4  15      228.09      226.82     14.90 o
   3   4  15     2992.02     2951.81     58.65 o
   4   4  15      688.03      672.29     26.43 o
   5   4  15      734.79      745.22     25.70 o
   6   4  15       23.41       22.52     13.82 o
   7   4  15      233.13      226.05     20.36 o
   8   4  15       28.05       40.68     17.04 o
   9   4  15       45.05       33.11     20.10 o
  10   4  15      395.68      392.48     28.62 o
   0   5  15      608.66      648.05     26.34 o
   1   5  15      222.94      200.48     14.21 o
   2   5  15       68.20       61.67     12.65 o
   3   5  15     1265.65     1369.51     32.84 o
   4   5  15     3346.14     3274.16     59.12 o
   5   5  15      210.79      197.00     16.77 o
   6   5  15       66.22       29.16     14.47 o
   7   5  15      285.33      270.22     19.19 o
   8   5  15       45.95       50.04     15.30 o
   9   5  15      580.70      595.74     36.81 o
  10   5  15      100.52       75.62     21.56 o
   1   6  15     1592.22     1483.97     32.48 o
   2   6  15       63.19       66.56     12.63 o
   3   6  15      316.28      320.61     17.74 o
   4   6  15      890.18      798.75     26.58 o
   5   6  15       63.75       67.63     14.63 o
   6   6  15     1214.01     1184.24     33.56 o
   7   6  15      200.31      208.25     18.13 o
   8   6  15        4.99       -0.03     16.56 o
   9   6  15       69.89       45.05     16.44 o
  10   6  15      206.69      155.82     26.53 o
   0   7  15       62.55      116.31     20.76 o
   1   7  15      467.39      456.52     19.16 o
   2   7  15     1021.20      974.22     33.45 o
   3   7  15      177.16      137.77     14.70 o
   4   7  15      153.35      158.09     15.61 o
   5   7  15      485.01      496.27     22.31 o
   6   7  15      404.15      390.37     21.92 o
   7   7  15       50.65       51.75     22.26 o
   8   7  15      505.55      516.55     24.65 o
   9   7  15      472.47      486.79     24.86 o
   1   8  15      676.54      631.99     22.43 o
   2   8  15      145.51      155.85     15.02 o
   3   8  15     1784.18     1834.38     38.75 o
   4   8  15      255.58      257.00     17.14 o
   5   8  15      167.45      198.40     17.33 o
   6   8  15       82.73       87.99     15.60 o
   7   8  15       33.35       62.95     16.12 o
   8   8  15      297.05      296.28     20.57 o
   0   9  15      307.51      340.90     23.67 o
   1   9  15       58.22       46.10     13.06 o
   2   9  15      456.02      493.69     20.98 o
   3   9  15       87.40      101.68     14.66 o
   4   9  15        3.86       33.43     13.60 o
   5   9  15      219.83      213.98     17.10 o
   6   9  15      319.43      355.07     20.44 o
   7   9  15        3.93       10.91     18.15 o
   8   9  15      372.22      346.01     31.22 o
   1  10  15      705.12      726.03     24.96 o
   2  10  15      385.06      401.77     20.02 o
   3  10  15      208.42      246.34     16.72 o
   4  10  15       12.92       14.06     13.05 o
   5  10  15      113.99       70.18     16.27 o
   6  10  15       83.70       84.72     17.81 o
   7  10  15      202.94      190.70     26.74 o
   0  11  15      779.87      723.67     31.10 o
   1  11  15      550.38      472.74     19.72 o
   2  11  15       82.11       87.64     14.06 o
   3  11  15      135.87      119.45     16.69 o
   4  11  15        8.82       13.21     15.37 o
   5  11  15      248.62      212.42     19.40 o
   1  12  15       36.44       39.53     14.84 o
   2  12  15       32.20       48.53     17.03 o
   3  12  15      307.33      349.38     20.97 o
   0   0  16    17448.17    17546.15    614.21 o
   2   0  16      301.76      393.94     32.20 o
   4   0  16      600.85      581.58     38.67 o
   6   0  16      434.83      403.96     36.25 o
   8   0  16     1780.76     1558.39    105.08 o
  10   0  16      198.11      171.91     34.35 o
   1   1  16      511.64      502.35     24.91 o
   2   1  16       48.86       46.22     15.49 o
   3   1  16      796.27      710.23     25.92 o
   4   1  16      127.88      106.14     13.96 o
   5   1  16      738.51      699.38     30.58 o
   6   1  16     1274.73     1333.49     77.45 o
   7   1  16      629.25      694.38     43.08 o
   8   1  16     2429.53     2349.24     59.87 o
   9   1  16       57.69       64.92     20.43 o
  10   1  16      339.99      286.07     30.63 o
   0   2  16      226.22      285.51     28.54 o
   1   2  16     1803.44     1714.44     45.15 o
   2   2  16       12.81       -4.90     10.30 o
   3   2  16     1026.64      976.60     28.07 o
   4   2  16      292.98      313.26     17.94 o
   5   2  16       29.56       -5.77     13.57 o
   6   2  16       80.24       82.16     18.46 o
   7   2  16      124.32      114.27     20.03 o
   8   2  16     1141.64     1120.75     41.48 o
   9   2  16      492.63      442.46     28.93 o
  10   2  16      111.71      125.40     26.13 o
   1   3  16      410.07      380.89     17.47 o
   2   3  16     1651.19     1673.13     37.14 o
   3   3  16      199.51      241.43     15.81 o
   4   3  16     2726.82     2863.56     53.66 o
   5   3  16       43.92       35.43     13.92 o
   6   3  16       65.38       50.59     14.76 o
   7   3  16       58.11       58.34     21.14 o
   8   3  16       59.97      110.89     19.03 o
   9   3  16      397.46      366.63     25.39 o
  10   3  16       27.45       34.45     19.17 o
   0   4  16      779.66      804.03     92.63 o
   1   4  16      322.35      279.75     15.86 o
   2   4  16       53.09       63.03     12.40 o
   3   4  16     1629.48     1596.36     36.24 o
   4   4  16     4720.11     4947.00     87.27 o
   5   4  16     1230.64     1063.49     34.45 o
   6   4  16      367.10      399.06     22.43 o
   7   4  16      133.16      112.91     16.63 o
   8   4  16      208.10      209.27     21.63 o
   9   4  16       31.27       25.29     20.34 o
  10   4  16      395.48      370.36     26.36 o
   1   5  16      387.37      383.66     22.14 o
   2   5  16      854.62      923.15     27.19 o
   3   5  16      234.75      302.75     17.67 o
   4   5  16      150.22      216.81     27.22 o
   5   5  16       44.53       91.83     15.06 o
   6   5  16      315.59      290.03     19.37 o
   7   5  16       25.71       32.10     15.69 o
   8   5  16      161.18      144.80     18.11 o
   9   5  16        1.64      -17.31     17.31 o
   0   6  16      853.20      801.47     40.00 o
   1   6  16      995.38      906.85     26.37 o
   2   6  16       23.43       19.30     12.48 o
   3   6  16       86.55       65.94     14.17 o
   4   6  16     2437.88     2362.14     47.50 o
   5   6  16      382.41      423.16     25.30 o
   6   6  16      749.66      743.58     27.54 o
   7   6  16      955.05      991.89     32.07 o
   8   6  16       80.76       78.36     18.26 o
   9   6  16       36.91       31.79     16.69 o
   1   7  16      310.13      321.91     17.56 o
   2   7  16        6.42       15.67     12.94 o
   3   7  16      282.92      250.34     17.05 o
   4   7  16      348.40      335.15     19.52 o
   5   7  16       24.48       16.81     14.64 o
   6   7  16      575.72      563.77     24.54 o
   7   7  16      482.94      541.87     25.23 o
   8   7  16      148.14      160.31     18.75 o
   0   8  16      568.44      537.88     27.42 o
   1   8  16      315.30      299.39     17.88 o
   2   8  16       64.08       89.98     18.68 o
   3   8  16     1562.52     1506.74     35.52 o
   4   8  16      145.58      136.49     16.39 o
   5   8  16       15.59       17.29     15.03 o
   6   8  16       68.93      120.33     17.10 o
   7   8  16      906.47     1017.03     33.23 o
   8   8  16       90.81      106.83     23.01 o
   1   9  16      281.53      263.50     17.59 o
   2   9  16      573.34      616.75     27.71 o
   3   9  16       43.77       55.25     14.21 o
   4   9  16       95.28       85.55     15.05 o
   5   9  16      185.47      206.50     18.51 o
   6   9  16       40.58       52.70     17.34 o
   7   9  16      104.72      123.58     20.96 o
   0  10  16      923.04      876.11     36.20 o
   1  10  16      714.72      700.21     24.95 o
   2  10  16       52.57       39.43     14.08 o
   3  10  16       68.27       65.73     15.12 o
   4  10  16      184.86      209.03     17.29 o
   5  10  16      194.65      184.32     21.57 o
   6  10  16       10.88        0.79     38.20 o
   1  11  16      155.31      155.08     15.72 o
   2  11  16       99.51      125.68     15.22 o
   3  11  16      124.31      141.25     17.40 o
   4  11  16       12.16       30.78     17.43 o
   0  12  16       43.66       73.96     21.09 o
   1  12  16      158.02      205.70     43.36 o
   2   0  17      834.95      851.83     46.96 o
   4   0  17      243.64      263.26     49.36 o
   6   0  17      161.18      178.31     31.17 o
   8   0  17     1496.97     1268.06     79.48 o
  10   0  17      244.13      243.90     51.20 o
   0   1  17     5615.51     5762.49    158.56 o
   1   1  17      123.03      115.69     18.03 o
   2   1  17     1105.68     1103.44     37.12 o
   3   1  17      302.08      302.91     26.81 o
   4   1  17      169.30      109.46     19.27 o
   5   1  17     1375.04     1332.67     42.57 o
   6   1  17      196.06      172.33     21.42 o
   7   1  17       10.14       17.16     19.44 o
   8   1  17      790.39      708.00     33.97 o
   9   1  17       10.96       21.08     21.11 o
   1   2  17     2517.15     2367.83     56.21 o
   2   2  17       10.41        8.90     15.53 o
   3   2  17       16.72       20.57     16.05 o
   4   2  17      335.94      314.72     23.41 o
   5   2  17      157.49      145.74     16.36 o
   6   2  17        6.16        1.73     17.28 o
   7   2  17      290.93      258.41     23.68 o
   8   2  17        0.38        4.73     20.00 o
   9   2  17      173.69      139.98     23.19 o
   0   3  17     1647.11     1738.05     83.40 o
   1   3  17      630.06      646.10     40.85 o
   2   3  17     1195.65     1278.98     64.22 o
   3   3  17       33.19       34.58     21.10 o
   4   3  17      410.23      403.65     20.51 o
   5   3  17      458.07      430.16     23.65 o
   6   3  17      311.50      325.54     19.91 o
   7   3  17        3.39        3.88     17.39 o
   8   3  17       27.84       44.33     19.12 o
   9   3  17       23.98       22.58     19.59 o
   1   4  17       11.97       14.22     21.11 o
   2   4  17      219.41      231.93     21.59 o
   3   4  17      190.76      180.33     15.51 o
   4   4  17      572.40      659.38     27.05 o
   5   4  17      821.66      772.24     27.25 o
   6   4  17       55.27       73.01     15.84 o
   7   4  17       17.85        6.72     15.12 o
   8   4  17      131.32      132.76     18.24 o
   9   4  17       83.10       82.03     19.99 o
   0   5  17     1310.48     1323.26     70.65 o
   1   5  17       85.84       68.36     15.93 o
   2   5  17      508.17      572.08     22.31 o
   3   5  17      194.66      217.77     16.95 o
   4   5  17      281.47      263.35     18.96 o
   5   5  17      441.41      501.31     22.81 o
   6   5  17      275.03      263.86     19.79 o
   7   5  17      436.95      475.05     24.06 o
   8   5  17       13.02       13.50     16.37 o
   9   5  17       53.17       49.51     39.29 o
   1   6  17      167.35      167.86     14.93 o
   2   6  17       25.10       31.05     13.16 o
   3   6  17      182.18      201.50     17.07 o
   4   6  17      520.03      532.05     23.12 o
   5   6  17       71.21       79.58     16.13 o
   6   6  17      713.33      719.36     29.19 o
   7   6  17      162.43      169.45     19.06 o
   8   6  17      198.44      212.87     19.64 o
   0   7  17      394.72      377.12     31.86 o
   1   7  17      338.73      362.75     18.73 o
   2   7  17      720.47      735.89     28.75 o
   3   7  17      332.90      367.13     20.46 o
   4   7  17      354.28      371.21     20.56 o
   5   7  17      390.64      434.53     22.65 o
   6   7  17      713.85      711.05     47.18 o
   7   7  17       53.17       37.78     16.62 o
   1   8  17       95.43       76.76     14.74 o
   2   8  17      464.96      472.34     21.19 o
   3   8  17       71.60       52.56     14.83 o
   4   8  17       44.93       42.54     15.59 o
   5   8  17     1701.59     1720.71     41.90 o
   6   8  17       46.01       64.52     16.64 o
   7   8  17      139.61      189.78     26.08 o
   0   9  17     1504.60     1606.53     57.39 o
   1   9  17       40.22       28.74     14.09 o
   2   9  17      268.20      239.89     18.04 o
   3   9  17       67.22       81.94     15.76 o
   4   9  17        6.09       18.15     15.16 o
   5   9  17      228.03      238.22     20.05 o
   6   9  17      125.12      130.18     42.27 o
   1  10  17       86.45       92.81     15.99 o
   2  10  17       20.04       36.85     14.71 o
   3  10  17        9.48       18.24     14.35 o
   4  10  17       58.50       84.33     16.67 o
   0  11  17      261.94      240.78     23.38 o
   1  11  17       30.82       39.06     14.22 o
   2  11  17        7.77       24.02     17.98 o
   0   0  18     1482.35     1488.29     89.20 o
   2   0  18      462.64      482.24     37.46 o
   4   0  18      595.54      588.86     41.84 o
   6   0  18      184.09      157.57     32.19 o
   8   0  18     1374.62     1227.19     62.48 o
   1   1  18       57.19       59.82     17.74 o
   2   1  18       11.99       11.15     16.74 o
   3   1  18       86.24       85.11     18.02 o
   4   1  18      580.92      518.55     28.19 o
   5   1  18       61.21       65.83     19.10 o
   6   1  18      291.17      272.12     29.78 o
   7   1  18        1.47       -2.39     19.19 o
   8   1  18      168.56      162.33     24.20 o
   9   1  18       53.64       46.61     21.77 o
   0   2  18     2088.06     2013.26     74.58 o
   1   2  18      371.72      377.19     24.41 o
   2   2  18     1488.78     1574.42     45.06 o
   3   2  18        9.78       22.53     17.46 o
   4   2  18      268.23      231.64     22.24 o
   5   2  18       94.59       88.26     19.84 o
   6   2  18      174.12      184.33     22.39 o
   7   2  18       40.25       30.90     19.82 o
   8   2  18      118.75      131.97     24.29 o
   9   2  18       53.17       20.85     20.62 o
   1   3  18      386.60      365.15     24.18 o
   2   3  18      122.77      153.52     19.94 o
   3   3  18      196.88      173.53     20.29 o
   4   3  18       83.59      125.98     19.95 o
   5   3  18      481.26      487.17     28.41 o
   6   3  18       68.54       72.86     23.24 o
   7   3  18      305.23      301.55     26.24 o
   8   3  18      369.85      361.25     27.44 o
   0   4  18      772.32      775.61     54.08 o
   1   4  18      166.56      162.07     20.17 o
   2   4  18     1352.66     1333.77     42.31 o
   3   4  18      316.97      333.99     24.02 o
   4   4  18      260.56      244.11     22.21 o
   5   4  18      359.51      350.75     24.39 o
   6   4  18      148.62      127.46     20.41 o
   7   4  18       31.31       32.52     19.02 o
   8   4  18      198.18      185.70     19.96 o
   1   5  18      120.87      123.39     19.85 o
   2   5  18      691.56      617.78     28.14 o
   3   5  18       22.53       13.86     22.46 o
   4   5  18      359.21      321.39     23.60 o
   5   5  18       70.75       90.42     19.36 o
   6   5  18      219.23      187.05     21.91 o
   7   5  18      269.23      260.32     20.92 o
   8   5  18      126.27      104.72     18.76 o
   0   6  18      452.42      509.75     35.83 o
   1   6  18      509.47      474.23     25.55 o
   2   6  18      153.59      184.70     22.81 o
   3   6  18      208.38      201.65     21.28 o
   4   6  18      578.13      509.52     26.95 o
   5   6  18       58.84       66.05     16.61 o
   6   6  18      137.11      133.27     18.26 o
   7   6  18       81.43       96.99     22.49 o
   1   7  18      896.28      926.69     49.02 o
   2   7  18       47.99       98.78     18.52 o
   3   7  18        7.52       26.59     17.26 o
   4   7  18      204.19      192.70     18.49 o
   5   7  18      281.75      272.28     20.56 o
   6   7  18      121.11      168.61     18.85 o
   0   8  18       22.86       20.53     23.96 o
   1   8  18      187.03      182.86     19.93 o
   2   8  18       47.10       58.61     17.10 o
   3   8  18      306.26      330.59     21.19 o
   4   8  18      125.36      125.60     19.66 o
   5   8  18      375.22      390.57     22.55 o
   1   9  18       19.67       28.90     16.76 o
   2   9  18       98.91       95.35     15.89 o
   3   9  18       68.90       41.60     15.64 o
   4   9  18      358.93      415.60     23.05 o
   0  10  18      284.69      220.74     32.97 o
   1  10  18       31.22       14.26     15.29 o
   2  10  18       75.20       51.59     15.79 o
   2   0  19      922.62      802.79     48.18 o
   4   0  19      109.56      101.81     27.51 o
   6   0  19      733.50      647.91     64.45 o
   8   0  19      296.48      347.26     40.48 o
   0   1  19      821.69      773.34     82.31 o
   1   1  19       57.81       51.36     18.49 o
   2   1  19       88.43      106.35     20.30 o
   3   1  19       74.26       60.07     19.34 o
   4   1  19       72.36       49.31     18.94 o
   5   1  19       61.80       48.89     19.86 o
   6   1  19       67.48       71.37     21.60 o
   7   1  19     1022.15      968.97     40.61 o
   8   1  19      118.59      104.78     22.54 o
   1   2  19      101.29       82.89     19.52 o
   2   2  19      202.08      219.06     24.48 o
   3   2  19       32.93       29.00     18.71 o
   4   2  19      146.95      159.72     21.43 o
   5   2  19       49.00       63.99     20.40 o
   6   2  19      121.37      118.48     22.16 o
   7   2  19      151.35      155.89     24.02 o
   8   2  19       62.38       90.41     22.85 o
   0   3  19      393.77      440.90     37.87 o
   1   3  19        6.97       -3.71     17.11 o
   2   3  19      460.59      505.61     36.39 o
   3   3  19       80.84       43.24     18.54 o
   4   3  19       19.61       18.64     18.88 o
   5   3  19      119.32      114.89     21.51 o
   6   3  19       60.50       49.33     21.08 o
   7   3  19       98.44      106.44     22.30 o
   1   4  19      335.96      358.34     25.37 o
   2   4  19      248.88      284.19     24.41 o
   3   4  19      210.16      160.59     21.67 o
   4   4  19      532.00      613.19     31.41 o
   5   4  19       49.16       50.18     26.38 o
   6   4  19       45.18       44.88     21.09 o
   7   4  19        3.53      -18.95     19.34 o
   0   5  19       48.25      103.31     28.86 o
   1   5  19      196.65      248.97     23.98 o
   2   5  19       10.37       39.77     18.53 o
   3   5  19        2.41       38.57     17.67 o
   4   5  19     1218.75     1152.42     39.98 o
   5   5  19      201.04      203.76     22.57 o
   6   5  19     1022.50     1001.70     38.46 o
   1   6  19      287.71      290.97     23.44 o
   2   6  19       66.84       44.36     24.18 o
   3   6  19     1422.56     1423.11     44.04 o
   4   6  19       79.25       79.99     19.65 o
   5   6  19      492.08      534.54     29.07 o
   6   6  19       30.08       44.33     19.57 o
   0   7  19      412.23      477.05     42.71 o
   1   7  19      250.46      297.04     23.78 o
   2   7  19      268.47      298.40     23.87 o
   3   7  19      106.67      148.05     22.80 o
   4   7  19       41.81       70.60     19.83 o
   5   7  19       15.52       52.46     20.26 o
   1   8  19       44.52       23.91     17.54 o
   2   8  19       43.11       82.21     19.17 o
   3   8  19      364.82      355.60     25.04 o
   4   8  19       14.98        6.79     27.06 o
   0   9  19       20.28       11.11     24.83 o
   1   9  19       41.85       31.05     17.96 o
   0   0  20       26.09       23.32     34.73 o
   2   0  20      627.11      625.83     50.16 o
   4   0  20      105.84      116.00     32.05 o
   6   0  20      569.23      527.18     45.79 o
   1   1  20      205.00      187.03     22.00 o
   2   1  20       10.67        9.68     17.91 o
   3   1  20       89.64      103.90     25.87 o
   4   1  20      518.43      513.58     31.62 o
   5   1  20      214.22      235.66     25.35 o
   6   1  20        0.88        2.30     20.84 o
   7   1  20      315.07      295.37     27.38 o
   0   2  20        2.53       -0.99     44.85 o
   1   2  20       15.42       35.26     18.23 o
   2   2  20        7.67       19.71     18.56 o
   3   2  20       89.18       74.90     20.25 o
   4   2  20      150.65      142.04     22.16 o
   5   2  20       11.24        4.66     19.64 o
   6   2  20      302.11      285.73     26.96 o
   1   3  20      218.85      215.35     23.03 o
   2   3  20      407.60      463.38     38.21 o
   3   3  20       27.91       40.89     19.30 o
   4   3  20        4.59       23.52     20.53 o
   5   3  20       17.38       -0.43     19.60 o
   6   3  20      355.53      396.30     28.94 o
   0   4  20       13.31       23.29     27.98 o
   1   4  20       66.12       82.49     19.69 o
   2   4  20       69.51       77.32     20.67 o
   3   4  20      193.55      263.85     24.31 o
   4   4  20      106.15       89.80     35.26 o
   5   4  20       29.57       24.52     20.52 o
   6   4  20       32.79        7.96     24.14 o
   1   5  20        7.68       26.32     19.34 o
   2   5  20      589.92      604.95     32.20 o
   3   5  20      181.24      192.14     29.49 o
   4   5  20      801.37      851.19     37.66 o
   5   5  20      298.29      318.65     27.00 o
   0   6  20      123.89      114.53     30.93 o
   1   6  20       54.42       87.78     21.18 o
   2   6  20       68.11       78.79     21.18 o
   3   6  20      375.34      289.16     24.89 o
   4   6  20       37.28       69.41     20.45 o
   1   7  20      124.43      113.30     23.71 o
   2   7  20       56.75       64.80     24.20 o
   3   7  20      253.48      260.94     23.45 o
   2   0  21      204.78      258.20     36.24 o
   4   0  21      937.74      953.04    135.54 o
   0   1  21      323.97      501.21     43.28 o
   1   1  21       61.89       49.53     22.06 o
   2   1  21       21.32       54.62     20.07 o
   3   1  21        5.16       -7.31     19.77 o
   4   1  21       50.58       26.86     20.23 o
   5   1  21       19.12       31.52     20.69 o
   1   2  21        8.68       44.84     20.33 o
   2   2  21       19.38       45.75     20.58 o
   3   2  21      453.55      431.00     29.45 o
   4   2  21        8.98        0.69     20.46 o
   5   2  21        7.01      -17.34     24.99 o
   0   3  21       84.10      121.62     32.46 o
   1   3  21       67.84       89.07     21.53 o
   2   3  21        0.51       37.47     20.05 o
   3   3  21       26.18        4.20     21.91 o
   4   3  21        4.46        4.49     19.96 o
   5   3  21       45.44       17.33     40.63 o
   1   4  21       50.27       42.84     20.39 o
   2   4  21      199.50      238.66     25.96 o
   3   4  21       36.33       61.97     24.72 o
   4   4  21       23.88       34.94     20.86 o
   0   5  21      248.85      410.30     62.51 o
   1   5  21      311.14      362.19     27.41 o
   2   5  21       11.24       11.34     19.60 o
   3   5  21      309.87      324.99     27.35 o
   1   6  21      603.48      596.75     32.70 o
   0   0  22     3911.44     4058.15    182.48 o
   2   0  22      714.89      725.24     50.48 o
   1   1  22       92.38       88.04     21.20 o
   2   1  22       46.09       46.84     20.70 o
   3   1  22       14.29       20.07     20.43 o
   0   2  22       30.02       73.80     31.53 o
   1   2  22       14.63       14.41     21.17 o
   2   2  22      177.93      252.97     35.48 o
   3   2  22      418.02      378.20     29.21 o
   1   3  22      114.77      140.24     24.42 o
   2   3  22       77.00       63.36     22.46 o
   0   4  22      649.21      782.76     54.08 o
 
